# Supplementary material for: Characterization of Aroma Composition of Amomum tsaoko During the Drying Process Based on GC–MS
Source: Food Sci Nutr. 2025 Jan 9;13(1):e4726. doi: 10.1002/fsn3.4726 (PMC11717005; doi:10.1002/fsn3.4726)
Supplement: Supplementary file 1 — Data S1. Supporting Information. [file FSN3-13-e4726-s001.xlsx]

## Sheet: Sheet1
Table S1 Summary of metabolites and relative content of Amomum tsaoko at different drying stages
No	Name	Compound Classification	CAS	Relative Content ±Standard Deviation(μg/g)
				Fresh Fruit	40℃ 10 h	40℃ 20 h	40℃ 30 h	40℃ 40 h	40℃ 50 h	40℃ 60 h	40℃ 70 h	50℃ 5 h	50℃ 10 h	50℃ 15 h	50℃ 20 h	50℃ 30 h	50℃ 40 h	50℃ 50 h	60℃ 5 h	60℃ 10 h	60℃ 15 h	60℃ 20 h	60℃ 30 h	70℃ 5 h	70℃ 10 h	70℃ 15 h	70℃ 20 h
1	(−)-4-Terpineol	Monoterpenes	20126-76-5	0.9572±0.1619	1.0110±0.0808	2.4336±1.7591	2.8389±0.9138	2.9738±0.9018	4.2216±1.7605	3.5257±0.5338	4.2744±1.7724	0.9814±0.0161	1.8294±1.0660	1.5107±0.4114	1.8646±1.3800	3.5329±0.9207	2.3931±1.7370	4.5400±1.3746	1.0167±0.7382	2.0672±1.1563	1.0896±0.8802	2.5886±1.0338	1.8746±0.1596	2.1351±0.4122	3.8448±1.7381	1.0589±1.4975	2.4763±1.7523
2	(−)-Bornyl acetate		5655-61-8	0.0015±0.0021	0.0225±0.0175	0.0387±0.0547	0.0134±0.0190	0	0.0099±0.0141	0.0250±0.0354	0.0592±0.0538	0	0	0.0090±0.0127	0	0	0	0.0318±0.0450	0.1332±0.0948	0	0.0262±0.0371	0.1792±0.2534	0	0.0541±0.0765	0	0.0538±0.0761	0.0564±0.0797
3	(−)-Camphene		5794-04-7	0	0	0	0	0	0	0	0	0	0	0	0	0	0	0	0	0	0	0	0.0951±0.0674	0	0	0	0
4	(−)-Carvone		6485-40-1	0.0328±0.0464	0	0	0	0	0.0224±0.0316	0	0	0	0.0511±0.0511	0	0	0	0	0.0074±0.0104	0	0	0	0	0	0	0	0	0
5	(−)-Myrtenol		19894-97-4	0.5097±0.3664	0.0658±0.0931	0	0	0	0	0	0.0313±0.0443	0	0	0.0419±0.0593	0	0	0	0	0	0	0	0.0418±0.0591	0.0862±0.1219	0	0	0	0
6	(−)-β-Pinene		18172-67-3	2.5685±3.6325	3.7022±5.2358	19.7286±19.1152	25.4114±12.2852	20.2067±17.3383	52.7651±24.3665	8.7641±12.3943	0	2.9803±4.2148	12.6565±10.1954	6.4349±4.6441	12.6968±9.5425	54.2952±17.8722	25.4361±23.1458	50.3248±25.0007	12.9573±9.2122	18.6616±3.6589	22.1911±17.8544	14.3464±11.3437	16.6334±2.2688	12.3482±9.5117	22.9893±4.6484	10.1710±7.2499	15.5150±11.0548
7	(+)-Camphene		5794-03-6	0	0	0	0	0	0.0438±0.0619	0	0	0	0	0	0	0.0221±0.0312	0	0.0849±0.0800	0	0	0	0	0	0	0.0281±0.0398	0	0
8	(+)-Camphor		464-49-3	0	0	0	0.0462±0.0654	0	0.0281±0.0325	0	0	0	0	0.0294±0.0416	0	0.0022±0.0031	0	0.0050±0.0058	0.0008±0.0012	0	0	0	0	0.0026±0.0037	0	0	0
9	(+)-Limonene		5989-27-5	1.9145±1.3793	1.0508±1.4861	4.9248±6.0519	10.4481±2.8500	3.9770±2.8203	9.4568±4.9544	3.1779±4.4942	0	0	3.1476±4.4513	3.9915±3.6506	7.6612±5.8541	11.2549±2.0088	7.3053±6.7625	13.9998±5.2611	2.4515±3.4670	5.8912±1.2048	6.6440±3.7603	5.5972±3.9661	1.9572±2.7679	3.2964±4.6618	9.1602±3.9833	12.6333±4.5221	0
10	(+)-α-Pinene		7785-70-8	2.7318±1.1126	3.2507±0.0339	9.7440±6.9669	11.4801±2.0098	10.2960±3.8066	17.7284±6.9451	13.4917±2.4163	20.2824±5.9474	2.3577±0.4864	5.7261±3.4668	4.3417±0.4186	8.0334±5.0272	18.3653±6.2121	13.6247±10.3481	9.1510±7.0757	7.7142±3.5208	6.0536±1.4418	11.6823±5.7283	10.0572±4.0019	9.2459±1.4782	8.0639±2.1142	8.4484±1.9192	15.7982±8.2897	15.9777±3.2291
11	(4E,6Z)-Alloocimene		7216-56-0	0.0009±0.0013	0	0.0232±0.0328	0.0445±0.0050	0.0415±0.0078	0.0466±0.0424	0.0311±0.0220	0.0613±0.0153	0.0044±0.0063	0.0037±0.0053	0.0050±0.0071	0.0133±0.0187	0.0144±0.0204	0.0595±0.0144	0.0379±0.0345	0.0090±0.0128	0	0	0.0089±0.0125	0	0.0051±0.0073	0.0105±0.0149	0.0338±0.0240	0.0530±0.0145
12	(E)-4,8-Dimethyl-1,3,7-nonatriene		19945-61-0	0	0.0154±0.0110	0.0576±0.0815	0.0086±0.0121	0.0555±0.0290	0.0686±0.0061	0.0477±0.0365	0.0508±0.0444	0	0.0206±0.0167	0.0051±0.0072	0.0092±0.0130	0.0703±0.0669	0.0409±0.0036	0.1427±0.0744	0.0400±0.0306	0.0447±0.0430	0.0205±0.0290	0.0227±0.0168	0	0.0473±0.0394	0.0290±0.0252	0.0690±0.0547	0.0460±0.0367
13	(E)-Furan linalool oxide		34995-77-2	0	0	0	0	0	0	0	0	0.0077±0.0108	0.0161±0.0227	0.0026±0.0037	0	0	0	0	0.0026±0.0036	0	0.0089±0.0126	0.0063±0.0089	0	0.0055±0.0078	0.0166±0.0118	0.0502±0.0709	0.0265±0.0375
14	(E)-β-Ionone		79-77-6	0	0	0	0	0	0	0	0	0	0.0068±0.0096	0	0.0148±0.0210	0	0.0183±0.0258	0	0	0.0356±0.0503	0.0420±0.0594	0	0	0.0452±0.0360	0	0.0310±0.0439	0
15	(E)-β-Ocimene		3779-61-1	0.2069±0.0965	0.3471±0.1203	1.3279±1.1086	1.5232±0.1454	1.0888±0.1295	2.0486±1.0187	1.3115±0.1335	2.3257±0.3873	0.3972±0.0848	0.8359±0.4084	0.5363±0.1720	0.7885±0.3382	1.3671±0.3112	2.0787±1.0230	1.8543±0.9345	0.8183±0.4780	0.8281±0.1340	1.0424±0.3469	1.0267±0.1083	1.0458±0.3399	0.9138±0.1584	1.1584±0.0779	1.4994±0.6153	1.9370±0.7187
16	(E)-β-Ocimene epoxide		28977-57-3	0	0.0001±0.0001	0	0.0898±0.0659	0.0657±0.0471	0.1932±0.0229	0.1133±0.0860	0.1409±0.1001	0	0	0	0.0104±0.0147	0.0281±0.0398	0.3152±0.2505	0.1956±0.0713	0	0.0602±0.0462	0	0.0747±0.0528	0	0.0475±0.0338	0	0.1442±0.1044	0.1162±0.0827
17	(S)-(−)-Limonene oxide		4959-35-7	0.0265±0.0371	0.0112±0.0139	0.0131±0.0097	0.0184±0.0135	0	0.0703±0.0994	0	0	0.0061±0.0065	0.0065±0.0091	0.0303±0.0311	0.0111±0.0157	0.0135±0.0191	0.1167±0.1650	0	0.0270±0.0382	0.0302±0.0216	0	0	0	0.0136±0.0192	0.0117±0.0165	0.1083±0.1532	0.0700±0.0989
18	(Z)-β-Ocimene		3338-55-4	1.1757±1.6553	3.7647±1.0399	10.3363±11.4470	5.1694±7.3106	6.7319±4.8169	13.7944±11.3782	4.7177±6.6718	21.0097±2.9221	4.2176±0.9739	3.5727±2.7195	5.4709±1.5251	7.6452±3.1912	5.5842±7.8973	3.4346±4.8573	13.7411±11.6341	7.9347±4.2503	5.5723±4.0648	7.8022±5.8573	6.3763±4.7034	10.0015±3.1198	4.8879±3.5511	3.3473±4.7339	13.8436±5.3924	10.9912±9.2416
19	1,3,3-Trimethyltricyclo(2.2.1.02,6)heptane		488-97-1	0	0.0047±0.0067	0	0.0135±0.0096	0	0.0088±0.0125	0.0050±0.0071	0.0122±0.0173	0	0	0	0	0.0080±0.0113	0.0060±0.0085	0	0	0	0	0.0052±0.0073	0	0	0	0	0.0074±0.0105
20	1,3-p-Menthadien-7-al		1197-15-5	0	0	0	0.2050±0.1475	0	0.0479±0.0677	0	0.0377±0.0534	0	0	0	0	0.0642±0.0501	0.1729±0.0880	0.0327±0.0463	0.0033±0.0046	0.0333±0.0307	0.0597±0.0246	0.1174±0.0641	0.0834±0.0656	0.0707±0.0387	0.0336±0.0248	0.1894±0.0778	0.1166±0.0935
21	1,5,5,6-Tetramethyl-1,3-cyclohexadiene		514-94-3	0	0	0.0991±0.1402	0.0209±0.0296	0.0196±0.0276	0.0161±0.0228	0	0	0	0	0	0.0433±0.0612	0	0.0373±0.0267	0.0214±0.0303	0	0	0	0.0118±0.0167	0.0174±0.0247	0	0	0	0
22	1-Isopropyl-4-methylenebicyclo[3.1.0]hex-2-ene		36262-09-6	0.0486±0.0345	0.0313±0.0223	0.0068±0.0096	0	0	0	0	0	0	0.0089±0.0125	0.0310±0.0247	0	0	0	0	0.0067±0.0094	0	0	0	0	0.0177±0.0250	0	0	0
23	2,6-Octadiene, 1-methoxy-3,7-dimethyl-		2565-82-4	0	0	0.0156±0.0221	0	0.0230±0.0325	0.0110±0.0156	0.0301±0.0220	0.0178±0.0252	0	0	0	0	0	0	0	0	0	0	0	0	0	0	0	0
24	2-Cyclohexen-1-ol, 1-methyl-4-(1-methylethyl)-, (1R,4R)-rel-		29803-82-5	0.0363±0.0377	0.0046±0.0065	0.0352±0.0261	0.0048±0.0068	0.0261±0.0115	0.0211±0.0298	0.0281±0.0262	0.0214±0.0303	0.0086±0.0070	0.0221±0.0170	0.0169±0.0033	0.0188±0.0032	0.0188±0.0152	0.0263±0.0201	0.0144±0.0203	0.0171±0.0242	0.0065±0.0092	0.0259±0.0188	0.0065±0.0092	0	0.0214±0.0227	0.0403±0.0294	0.0109±0.0155	0.0303±0.0221
25	2-Pinene oxide		1686-14-2	0	0	0.0097±0.0137	0.0196±0.0277	0	0.0917±0.0273	0.0427±0.0062	0.0527±0.0190	0	0	0	0	0.0442±0.0626	0.1594±0.1401	0.0630±0.0130	0	0.0125±0.0176	0.0325±0.0460	0.0190±0.0269	0.0360±0.0293	0	0.0375±0.0268	0.1048±0.0833	0.0881±0.0632
26	3,6-Octadienal, 3,7-dimethyl-		55722-59-3	0.1518±0.1116	0.0628±0.0251	0.2249±0.1618	0.1807±0.0731	0.0851±0.0387	0.2163±0.0995	0.2939±0.2351	0.1965±0.0312	0.1022±0.0567	0.1495±0.0679	0.0874±0.0444	0.1003±0.0457	0.1148±0.0857	0.1162±0.1335	0.1307±0.0444	0.0718±0.0665	0.1287±0.0537	0.1331±0.0134	0.2125±0.0220	0.1996±0.1022	0.1581±0.0659	0.2244±0.1059	0.2736±0.1050	0.4201±0.1690
27	3-Isopropylbenzaldehyde		34246-57-6	0	0	0.0107±0.0151	0	0.0226±0.0199	0.0215±0.0304	0.0091±0.0129	0.0038±0.0054	0	0.0120±0.0170	0	0.0163±0.0230	0	0	0.0060±0.0084	0.0020±0.0029	0.0130±0.0093	0.0139±0.0098	0	0.0237±0.0193	0.0235±0.0333	0	0	0.0189±0.0155
28	3-Methyl-2-(3-methylbut-2-enyl)-furan		15186-51-3	0.0243±0.0092	0.0508±0.0185	0.0821±0.0484	0.3025±0.0908	0.1639±0.0463	0.2645±0.0824	0.0974±0.0333	0.1099±0.0092	0.0456±0.0111	0.0817±0.0302	0.0912±0.0173	0.1063±0.0156	0.1583±0.0490	0.1221±0.0383	0.1398±0.0255	0.0536±0.0119	0.1869±0.0670	0.1376±0.0290	0.1040±0.0652	0.0439±0.0074	0.0936±0.0153	0.1685±0.0276	0.3522±0.2294	0.2153±0.1630
29	4-(2-Methoxypropan-2-yl)-1-methylcyclohex-1-ene		14576-08-0	0	0.0035±0.0050	0.0069±0.0053	0.0039±0.0055	0.0062±0.0088	0.0166±0.0234	0.0338±0.0294	0.0062±0.0088	0	0	0	0	0.0058±0.0082	0	0	0	0.0057±0.0080	0	0	0	0	0	0	0
30	4-Isopropyl-2-cyclohexenone		500-02-7	0	0.0072±0.0102	0	0.0077±0.0109	0	0.0098±0.0138	0.0073±0.0104	0.0054±0.0076	0	0.0023±0.0033	0.0121±0.0171	0	0	0	0.0157±0.0122	0	0	0	0.0038±0.0054	0.0073±0.0103	0	0.0081±0.0115	0.0090±0.0127	0.0175±0.0248
31	4-Terpineol		562-74-3	0	0	0	0	0	0	0	0	0	0	0	0.3385±0.4787	0	1.2652±1.7893	0	0.3217±0.4550	0	1.0086±1.4263	0	0	0	0	2.1804±2.1196	2.1712±3.0705
32	4-Thujanol		17699-16-0	0	0.0291±0.0412	0.0601±0.0850	0.2961±0.2238	0.4580±0.2392	0.6131±0.4605	1.2148±0.3946	1.5983±0.0826	0.1377±0.1098	0.3449±0.3756	0.1519±0.2148	0.2141±0.3028	1.3709±1.1703	1.0035±0.3637	1.0025±0.5527	0.4934±0.6169	0.1436±0.2031	0.0942±0.1333	0.2773±0.2096	0.2639±0.1936	0	0.0425±0.0602	0.2636±0.3728	0.3495±0.4942
33	Alloocimene		673-84-7	0	0	0	0	0	0	0	0.0141±0.0200	0.0373±0.0527	0.1226±0.1733	0.1097±0.1499	0.1088±0.1539	0.0137±0.0194	0	0.0135±0.0191	0.1570±0.1120	0.0080±0.0113	0.0220±0.0156	0	0	0	0	0.0169±0.0239	0
34	alpha,alpha-Dimethyl-4-methylenecyclohexanemethanol		7299-42-5	0.2009±0.1091	0.1695±0.0159	0.4295±0.3874	0.4909±0.1144	0.7058±0.4441	1.1776±0.6955	0.7175±0.1645	1.6091±1.3908	0.1620±0.0605	0.4451±0.3101	0.4238±0.3484	0.5874±0.5988	0.6851±0.3248	1.1920±0.2396	1.8726±0.5566	0.2736±0.0165	0.3002±0.1426	0.7198±0.5743	1.0246±0.4605	0.4903±0.2507	0.4748±0.2305	0.9355±0.1250	0.3894±0.0300	1.1461±0.5076
35	Camphene		79-92-5	0.0750±0.0407	0.2766±0.0903	0.3810±0.4093	0.5142±0.0787	0.4599±0.1990	0.7491±0.1684	0.2452±0.0677	0.3792±0.0261	0.1243±0.0890	0.2165±0.1443	0.1907±0.1061	0.2203±0.0394	0.6809±0.1116	0.3746±0.1803	0.9456±0.7862	0.1717±0.0134	0.1321±0.0336	0.2464±0.1028	0.2416±0.1243	0.0766±0.1083	0.3042±0.1742	0.2639±0.0656	0.7504±0.8118	0.3369±0.0372
36	Camphene hydrate		465-31-6	0.0037±0.0041	0.0019±0.0027	0	0.0074±0.0104	0	0	0	0	0.0007±0.0010	0.0002±0.0003	0.0081±0.0059	0	0.0022±0.0031	0	0	0	0	0	0	0	0.0007±0.0009	0	0	0
37	Camphor		76-22-2	0.0051±0.0058	0.0306±0.0267	0	0.0007±0.0010	0.0019±0.0018	0	0.0009±0.0012	0.0010±0.0014	0	0.0004±0.0006	0	0	0	0	0	0	0	0	0.0006±0.0009	0	0	0	0.0011±0.0015	0
38	Carene		13466-78-9	0	0	0.5096±0.7206	0.5994±0.3010	0	0.0606±0.0478	0.2132±0.0894	0.3380±0.2660	0	0	0.0240±0.0340	0	0.1070±0.1037	0.1511±0.0925	0.3705±0.2771	0	0.0634±0.0897	0.3077±0.3234	0.2468±0.3490	0.2275±0.1352	0	0.6087±0.3823	0.2548±0.2023	1.4756±0.5981
39	Carvone		99-49-0	0.0321±0.0454	0.0613±0.0293	0.0135±0.0191	0.0640±0.0480	0.0564±0.0229	0.0759±0.0668	0	0	0	0.0059±0.0083	0.0728±0.0632	0.0121±0.0170	0.0317±0.0448	0.0138±0.0098	0	0.0108±0.0153	0	0	0.0131±0.0186	0.0099±0.0139	0.0333±0.0242	0	0.0128±0.0181	0
40	Cineole		470-82-6	14.4352±10.6478	18.9057±1.8901	55.8496±47.7897	61.4989±10.6968	36.1848±7.6942	71.6125±2.7231	43.1160±17.1867	57.2224±40.6072	19.5687±3.0576	32.2933±15.0387	26.9438±13.8552	39.2470±29.4742	77.7960±34.1162	52.9981±37.8484	77.5555±9.3906	29.4286±11.1081	36.5711±8.1186	49.9519±8.2123	60.2877±14.7401	53.1574±17.2706	49.3913±15.7873	65.2318±27.6715	58.1281±23.0171	71.0419±31.3181
41	Cosmene		460-01-5	0.0165±0.0120	0.0279±0.0194	0.0735±0.0439	0.1162±0.0213	0.1055±0.0066	0.1570±0.0687	0.0947±0.0147	0.1192±0.0291	0.0271±0.0134	0.0636±0.0296	0.0332±0.0266	0.0411±0.0341	0.0890±0.0154	0.1186±0.0155	0.1125±0.0500	0.0363±0.0273	0.0352±0.0258	0.0327±0.0277	0.0639±0.0011	0.0605±0.0126	0.0504±0.0046	0.0408±0.0323	0.0749±0.0531	0.0694±0.0423
42	Cuminaldehyde		122-03-2	0.0336±0.0252	0.0603±0.0335	0.0186±0.0263	0.0798±0.0081	0.0341±0.0482	0.0621±0.0609	0	0.0094±0.0132	0.0699±0.0448	0.0667±0.0560	0.1334±0.0862	0.0246±0.0348	0.0590±0.0416	0.0268±0.0089	0.0226±0.0209	0.0188±0.0139	0.0178±0.0252	0.0159±0.0225	0.0385±0.0280	0	0.0670±0.0753	0.0455±0.0200	0.1229±0.0828	0.0234±0.0331
43	Fenchol		1632-73-1	0.0639±0.0452	0.0115±0.0092	0.0061±0.0086	0.1033±0.0741	0	0.1324±0.0233	0.0572±0.0808	0.4164±0.0797	0.0262±0.0257	0.0178±0.0252	0	0	0.1583±0.2238	0.1432±0.2025	0.3140±0.4440	0	0.1356±0.1918	0	0	0	0	0.0917±0.1296	0	0
44	Fenchone		1195-79-5	0.0395±0.0558	0	0.1229±0.1738	0.2569±0.1958	0.1090±0.1542	0	0.0257±0.0363	0.2911±0.0551	0.0642±0.0908	0	0	0.1033±0.1461	0.1206±0.1706	0	0.1804±0.2551	0	0.0619±0.0875	0	0	0	0	0	0.0634±0.0766	0
45	Fenchyl acetate		13851-11-1	0.0155±0.0219	0	0	0	0	0	0.0393±0.0556	0.1499±0.1137	0	0	0	0	0.0303±0.0429	0	0.0902±0.1275	0	0	0	0	0	0	0	0.0171±0.0241	0
46	Geranial		141-27-5	4.0003±2.2963	3.6437±1.2606	14.4185±10.9636	10.5001±1.8461	5.7841±2.0675	12.6269±2.6094	14.9956±10.4753	11.8915±1.5123	4.9678±1.7127	9.6427±4.2691	5.4080±2.0270	6.1704±1.4744	9.0277±6.5198	7.0265±5.3667	8.8964±1.4768	6.7451±5.1266	8.7756±2.5911	9.6985±1.2068	9.6083±0.9538	8.2079±4.0168	9.7789±3.4324	15.1264±5.5786	14.5609±4.7759	22.1126±6.6759
47	Isoneral		72203-97-5	0.1895±0.0778	0	0.5083±0.7188	0.4255±0.3112	0	0.4877±0.6897	0.2313±0.3271	1.0981±0.7778	0.0159±0.0225	0.2890±0.4088	0.0957±0.1353	0.0724±0.1024	0.9880±1.3973	0.5109±0.7225	0.3197±0.4522	0.2369±0.3350	0.1168±0.1651	0.1575±0.2228	0.4915±0.1428	0.3226±0.2290	0.1839±0.2600	0.2158±0.3052	0.3173±0.2501	0.8088±0.5944
48	Isopinocamphone		15358-88-0	0.0861±0.0395	0.0800±0.0133	0.0543±0.0460	0.1529±0.1385	0.1041±0.0763	0.2341±0.1457	0.2047±0.0546	0.2686±0.1302	0.0845±0.0317	0.0734±0.0540	0.0276±0.0391	0.0310±0.0254	0.2515±0.0679	0.2136±0.0292	0.1208±0.0859	0.0651±0.0345	0.0327±0.0054	0.0405±0.0288	0.0896±0.0259	0.0477±0.0350	0.0810±0.0200	0.0386±0.0328	0.0660±0.0492	0.0560±0.0655
49	Isoterpinolene		586-63-0	0	0	0.0136±0.0192	0.0018±0.0026	0	0.0024±0.0034	0.0202±0.0074	0.0196±0.0277	0	0	0	0	0.0032±0.0046	0.0080±0.0114	0.0214±0.0302	0	0.0076±0.0107	0.0046±0.0065	0	0.0201±0.0142	0	0.0410±0.0398	0.0155±0.0219	0.0192±0.0272
50	Lilac aldehyde C		53447-48-6	0	0	0	0.0556±0.0787	0.0657±0.0929	0	0	0	0	0	0	0	0.0464±0.0656	0	0	0.1460±0.1100	0	0.1804±0.2551	0.1792±0.2534	0	0	0	0	0.1334±0.1886
51	Limonene-1,2-epoxide		1195-92-2	0	0	0.0105±0.0148	0.1274±0.0259	0.0629±0.0889	0.1254±0.0892	0	0.0226±0.0319	0	0	0	0	0	0	0.0278±0.0393	0	0	0	0	0	0	0	0	0.0099±0.0140
52	Linalool		78-70-6	1.0319±0.7419	1.3520±1.0636	2.2764±1.4662	1.6294±0.7473	2.5879±0.8831	3.4817±1.3406	4.3402±4.4607	4.7929±2.1345	1.2224±0.7017	1.4686±1.1672	1.1966±0.6588	3.0044±2.3287	6.5223±5.4952	0.9423±0.2039	6.4864±1.2411	4.4904±5.1430	4.0552±2.4356	4.7175±2.6035	5.8463±6.2020	0.8378±0.7762	2.3433±1.2890	2.5556±0.5958	7.7588±5.3597	3.3692±3.3497
53	Linalool oxide, (Z)-		5989-33-3	0.0022±0.0031	0.0026±0.0036	0.0105±0.0148	0	0	0.0202±0.0286	0.0895±0.1266	0.0722±0.0573	0.0023±0.0033	0.0035±0.0050	0.0104±0.0147	0.0148±0.0107	0.0360±0.0509	0.0289±0.0409	0.0387±0.0547	0.0051±0.0072	0	0.0107±0.0151	0.0207±0.0226	0	0	0	0.0196±0.0204	0
54	l-Pinocarveol		547-61-5	0.6905±0.4883	0.3922±0.4139	0	0	0	0.2372±0.3355	0	0	0.1159±0.0960	0.9708±1.3729	0.2686±0.3798	0.0756±0.1070	1.7194±2.4137	0.3909±0.5528	0.1504±0.2128	0.0931±0.1317	0	0	0.1017±0.1438	0	0.9652±1.3650	1.1969±1.6927	0	0
55	m-Cymene		535-77-3	0.5819±0.4132	0.9404±0.1033	1.6867±1.8424	3.5002±2.0069	0	1.3621±0.6614	1.3219±0.4194	1.7149±1.4489	0.9146±0.5040	1.1552±0.3697	0.9207±0.3975	0.8889±0.6397	1.2371±0.8880	1.6277±0.3639	2.9324±2.0814	0.6584±0.4685	0.5223±0.7387	2.7575±1.8825	1.0127±1.4322	1.0118±0.7457	2.4128±0.7079	3.2392±1.5317	2.4825±1.8514	3.7044±1.9432
56	Methyl geranate		1189-09-9	0.2959±0.0694	0.3743±0.0456	0.1956±0.1588	0.9491±0.1147	1.3222±0.8336	1.4746±0.2145	1.3380±0.4405	1.3937±0.5198	0.3649±0.0300	0.9452±0.6358	0.6276±0.0851	0.4818±0.1254	0.6077±0.5112	1.4571±0.5330	1.1060±0.3322	0.2814±0.2341	0.7686±0.3505	0.2571±0.2409	0.5164±0.1403	0.4647±0.1879	0.3751±0.2970	0.6518±0.0432	0.6287±0.5600	0.8577±0.6445
57	Methyl rhodinolate		2270-60-2	0	0.0010±0.0013	0.0073±0.0103	0.0100±0.0073	0.0549±0.0561	0.0350±0.0165	0.0230±0.0106	0.0055±0.0050	0.0178±0.0251	0.0183±0.0097	0.0255±0.0134	0.0416±0.0336	0.0916±0.0357	0.0459±0.0430	0.0456±0.0343	0	0.0042±0.0031	0	0	0	0.0072±0.0102	0.0015±0.0022	0	0
58	Myrcene		123-35-3	0	0.2762±0.3906	5.5433±7.5347	4.1944±0.2306	3.1817±1.8390	4.2569±2.2932	4.0995±1.1344	6.4585±1.6518	0	0.9654±1.3653	1.1311±1.0666	1.2382±1.7510	4.8076±1.1625	5.3007±1.6902	6.8676±3.8628	0.7668±1.0845	1.8475±0.0365	3.4027±1.0864	3.5930±0.8919	3.3250±0.7407	0	4.0299±1.4367	4.0795±1.6177	7.5476±1.1625
59	Myrtenal		564-94-3	0.6477±0.4054	0.4681±0.2886	0.2945±0.2167	0.6023±0.0288	0.5348±0.3073	0.8695±0.2959	0.2841±0.1617	0.2854±0.1249	0.3233±0.1073	0.1758±0.1332	0.2168±0.2739	0.1256±0.0737	0.6101±0.6297	0.1847±0.0954	0.1785±0.1783	0.1287±0.1221	0.0466±0.0449	0.1117±0.0301	0.3005±0.1939	0.2578±0.1579	0.0880±0.0810	0.1685±0.0060	0.6957±0.3404	0.2494±0.2070
60	Neral		106-26-3	2.4066±1.1159	2.2396±0.8027	8.7772±6.0866	7.0701±1.4170	3.5679±1.3897	7.8132±2.7116	8.4549±5.4321	7.0520±0.8605	3.3179±1.1605	5.5935±2.4209	3.5928±1.3868	3.9678±1.1319	5.5415±3.7154	4.2739±4.0450	5.5474±1.5752	3.2376±2.5899	5.3440±1.7421	5.5706±0.4064	5.9278±0.5579	5.0317±2.7139	6.4236±1.9960	7.9127±2.6792	8.8231±4.0825	10.4298±3.0906
61	Ocimene		13877-91-3	1.2131±1.0346	0	0	5.2751±7.4601	0	0	0	0	0	0.0493±0.0697	0	0	4.0966±5.7935	0	0	0	0.0661±0.0934	1.8646±2.6370	0	0	3.2553±4.6037	7.4847±5.2941	0	5.0773±7.1804
62	o-Cymene		527-84-4	0.1217±0.1721	0	0.1058±0.1496	0	0.5198±0.0073	0	0	0.1275±0.1803	0	0	0	0.1165±0.1648	0.2417±0.3418	0	0.2357±0.3333	0.1659±0.2346	0.2563±0.2090	0	0.1123±0.1589	0.1140±0.1613	0	0	0.2296±0.3246	0
63	p-Cymen-8-ol		1197-01-9	0.0712±0.0504	0.0550±0.0362	0.0128±0.0094	0.0683±0.0360	0.0353±0.0201	0.0819±0.0157	0.0227±0.0163	0.0399±0.0098	0.0141±0.0121	0.0269±0.0217	0.0905±0.0765	0.0214±0.0104	0.0457±0.0296	0.0294±0.0195	0.0289±0.0136	0.0283±0.0121	0.0286±0.0103	0.0293±0.0064	0.0246±0.0174	0.0305±0.0176	0.0661±0.0472	0.0282±0.0070	0.0875±0.0369	0.0257±0.0197
64	Perillaldehyde		2111-75-3	0.2237±0.1582	0.2766±0.1784	0.2009±0.1140	0.4243±0.0345	0.2976±0.1351	0.4487±0.2197	0.1054±0.0557	0.1783±0.0541	0.3062±0.1864	0.4087±0.2200	0.5365±0.4927	0.1740±0.1200	0.3213±0.2302	0.2193±0.1137	0.1860±0.0631	0.0997±0.0481	0.1505±0.0450	0.1040±0.0501	0.1768±0.1053	0.1260±0.0681	0.2961±0.1861	0.1452±0.0319	0.4498±0.1723	0.1390±0.1760
65	Perillene		539-52-6	0.0132±0.0187	0.0202±0.0107	0.0192±0.0182	0.0456±0.0083	0.0259±0.0067	0.0531±0.0306	0	0.0229±0.0012	0.0120±0.0046	0.0188±0.0064	0.0305±0.0088	0.0262±0.0078	0.0335±0.0122	0.0114±0.0082	0.0077±0.0109	0.0115±0.0103	0.0191±0.0144	0.0097±0.0137	0.0017±0.0025	0	0.0432±0.0126	0.0086±0.0061	0.0472±0.0163	0.0146±0.0206
66	Pinocamphone		547-60-4	0	0	0.0514±0.0727	0.0116±0.0164	0.0970±0.1371	0	0	0	0	0.0921±0.1302	0.1090±0.0875	0.0697±0.0985	0	0	0.1073±0.1518	0	0	0	0	0.0276±0.0390	0	0.0172±0.0243	0.0125±0.0177	0.0050±0.0071
67	Pinocarveol		5947-36-4	0	0.1780±0.2518	0	0	0	0	0.0960±0.1358	0.8430±1.1922	0	0.3800±0.4594	0	0	0	0	0	0	0	0	0.2353±0.3328	0.1223±0.1730	0.3537±0.5003	0	0	0
68	Pinocarvone		30460-92-5	0.8291±0.5846	0.6598±0.3371	0.4620±0.3675	0.8606±0.1118	0.7369±0.3339	1.1852±0.5220	0.4302±0.2089	0.5083±0.0624	0.4304±0.1112	0.8008±0.5262	0.8204±0.6396	0.2918±0.1495	0.6790±0.3759	0.3953±0.1285	0.4105±0.1065	0.2618±0.1083	0.4280±0.0983	0.3704±0.0425	0.4739±0.2618	0.2813±0.1813	0.5926±0.3325	0.3778±0.0554	0.9370±0.4301	0.3819±0.2461
69	p-Menth-2-en-1-ol		619-62-5	0	0	0	0.0049±0.0069	0	0.0157±0.0111	0	0	0	0.0077±0.0109	0	0	0	0.0166±0.0125	0.0354±0.0340	0.0062±0.0088	0.0068±0.0097	0.0062±0.0088	0	0	0	0	0.0205±0.0174	0.0083±0.0117
70	Rose furan epoxide		92356-06-4	0.1528±0.2161	0.0550±0.0778	0.2324±0.1806	1.2992±0.2850	0.4344±0.4262	0.7727±0.2235	0.2440±0.1069	0.6825±0.5908	0.0844±0.0598	0.3192±0.2263	0.1083±0.1029	0.2806±0.2239	1.5069±1.3276	0.6683±0.3448	0.5776±0.4113	0.0829±0.1172	0	0.1247±0.1763	0.1568±0.2218	0.2062±0.1510	0.6429±0.1342	0.3225±0.2768	0.8385±0.3416	0.4885±0.3884
71	Sabinene		3387-41-5	0	0	3.8327±4.4058	5.6874±2.4772	4.0426±1.4134	8.9350±3.8759	6.7392±0.8520	5.5262±4.0518	0	0	0	0	9.2662±3.2676	9.1154±3.0879	9.1527±4.1767	0	2.9386±0.2742	4.0167±1.9822	4.9968±1.6691	3.8006±0.8126	0	4.4879±1.3227	6.3918±3.0633	8.7025±1.0435
72	Sabinene hydrate		546-79-2	0.3245±0.1204	0.3492±0.1743	0.9842±0.7377	1.3546±0.3054	1.1953±0.4378	1.8914±0.8049	1.4387±0.2891	1.6847±0.3512	0.3987±0.0075	0.7579±0.2743	0.6275±0.5243	1.0274±0.6507	1.7962±0.7664	1.9657±0.1076	1.5666±1.2743	0.5722±0.2833	0.8156±0.1308	1.0291±0.3417	1.1618±0.5649	0.9516±0.2099	0.8195±0.2099	0.5996±0.5355	1.2058±0.5618	1.0601±0.7735
73	Terpineol		98-55-5	3.0805±0.8432	3.0503±1.2765	5.7577±2.5149	4.6860±3.4293	7.1128±5.1813	12.9303±6.7188	10.1830±2.2038	12.7019±2.0611	3.4486±0.4773	6.2650±3.0962	4.4310±2.4210	7.1910±3.6471	11.8566±6.2275	12.3555±0.7990	13.0309±1.1296	1.6645±1.2861	4.7165±3.8300	5.6516±4.7561	8.0206±4.6043	6.6586±1.7162	7.4395±2.3324	6.8373±6.5630	11.4870±5.8545	16.8419±5.5671
74	Terpinolene		586-62-9	0.0302±0.0427	0.0380±0.0537	0.7068±0.8236	0.6969±0.2340	0.2791±0.1156	0.4773±0.2336	0.4704±0.0780	0.6581±0.1101	0.1206±0.0230	0.2303±0.1055	0.1338±0.0688	0.2618±0.1146	0.4359±0.0863	0.4033±0.0685	0.6857±0.3500	0.1959±0.0517	0.2345±0.0504	0.4646±0.1144	0.3463±0.1754	0.2753±0.0922	0.2881±0.0785	0.8991±0.4275	0.4466±0.2747	1.3903±0.4907
75	Tricyclene		508-32-7	0	0	0.0131±0.0186	0.0075±0.0106	0.0082±0.0116	0.0207±0.0154	0	0	0	0.0031±0.0044	0	0	0.0175±0.0124	0	0.0342±0.0343	0	0	0	0	0	0	0	0.0211±0.0298	0
76	α-Fenchene		471-84-1	0.0096±0.0030	0.0127±0.0020	0.0628±0.0676	0.0658±0.0064	0.0447±0.0150	0.0414±0.0299	0.0517±0.0048	0.0734±0.0193	0.0106±0.0018	0.0259±0.0156	0.0192±0.0067	0.0322±0.0169	0.0554±0.0469	0.0812±0.0253	0.0211±0.0298	0.0209±0.0088	0.0226±0.0052	0.0452±0.0041	0.0480±0.0118	0.0419±0.0148	0.0351±0.0102	0.0322±0.0285	0.0633±0.0272	0.0932±0.0247
77	α-Ocimene		502-99-8	0	0	0	4.1098±5.8122	3.9768±5.6241	3.9960±5.6511	8.0759±5.7662	0	0	3.8019±5.3665	0	0	3.5434±5.0112	13.5984±10.3960	2.9844±4.2206	0	0.0561±0.0793	0	3.4860±4.9300	0	0.0067±0.0095	0	0	0
78	α-Phellandrene		99-83-2	0	0.1692±0.2392	10.0522±14.1166	13.0929±5.3243	0.0636±0.0444	1.5025±1.2070	5.7483±2.7501	7.4134±5.4634	0	0.5015±0.7093	0.9936±0.9450	0.0642±0.0907	3.2849±2.7172	3.3460±1.8126	8.1277±6.0724	0.7790±1.1017	1.7226±2.0769	5.9015±5.4265	5.3048±6.0303	5.3685±3.2454	0	15.0395±9.3176	5.0687±3.9597	5.5477±7.8457
79	α-Terpinene		99-86-5	0.0449±0.0318	0.0237±0.0335	0.1963±0.2517	0.3429±0.0579	0.1704±0.1788	0.2195±0.0747	0.2873±0.0365	0.1980±0.1411	0	0.0865±0.1223	0.0806±0.0905	0	0.1839±0.1414	0.1074±0.0970	0.3106±0.1613	0	0.0921±0.0655	0.2128±0.0293	0.1348±0.1058	0.0496±0.0702	0.0536±0.0758	0.3828±0.1490	0.1545±0.1394	0.7290±0.2087
80	α-Thujene		2867-05-2	0.0813±0.0344	0.1016±0.0389	0.6741±0.7225	0	0.4892±0.2241	0.9293±0.3841	0.4062±0.2969	0.7280±0.5340	0.1024±0.0136	0.2517±0.1495	0.1967±0.1345	0.0304±0.0430	0.1915±0.2709	0.5730±0.4292	1.2620±0.6306	0.2523±0.1071	0.2967±0.0862	0.5920±0.0495	0.5786±0.0760	0.5479±0.1219	0.4197±0.0819	0.3776±0.3365	0.6545±0.2354	1.0601±0.7809
81	β-Phellandrene		555-10-2	0.0716±0.0236	0.1559±0.1290	0.3301±0.2914	0.4766±0.6740	0	0	0	0	0.1268±0.0944	0.2021±0.1463	0.2631±0.2167	0.1537±0.1276	0	0	0	0.1297±0.1302	0.2911±0.4117	0	0	0	0.2882±0.2080	0.2533±0.3582	0.8816±1.2467	0
82	γ-Terpinene		99-85-4	0.1290±0.0918	0.1924±0.0633	1.2789±1.4155	1.1946±0.2571	0.5844±0.2794	0.9478±0.4571	0.8938±0.1331	1.4166±0.4501	0.2108±0.0602	0.4431±0.2880	0.3065±0.1884	0.5576±0.2754	0.8867±0.2226	0.9578±0.2912	1.4645±0.7358	0.4769±0.1497	0.4687±0.0787	0.8746±0.1437	0.8150±0.2701	0.7363±0.1829	0.7600±0.2171	1.7939±0.6812	0.9234±0.2769	2.6900±0.8516
83	(3E,7E)-4,8,12-Trimethyltrideca-1,3,7,11-tetraene	Sesquiterpenes	62235-06-7	0	0.0062±0.0087	0.1874±0.1990	0	0.0637±0.0463	0.0675±0.0400	0.0399±0.0565	0.0411±0.0581	0	0.0164±0.0231	0	0.0711±0.1005	0.1201±0.1698	0	0.2659±0.2373	0.0611±0.0863	0.1286±0.1614	0.1079±0.1526	0.0277±0.0391	0	0.1271±0.1797	0.0437±0.0338	0.1284±0.1817	0.1357±0.1057
84	(−)-Germacrene D		23986-74-5	0.3890±0.3650	0.5081±0.1957	4.0582±4.0546	5.9439±2.3929	4.6486±2.6675	6.3582±2.7883	4.9006±1.9615	7.4031±2.4485	0.7846±0.3149	1.7305±0.8785	1.7485±0.2633	2.3992±1.6521	6.2615±2.8919	4.4446±0.6319	8.7937±6.3977	3.9603±2.3318	4.1264±2.1464	3.2240±1.4666	5.8902±3.6436	3.9984±1.2556	2.4156±0.6701	3.9973±0.7405	4.7387±2.4917	6.8891±2.0152
85	(−)-β-Elemene		515-13-9	0	0.0523±0.0531	0	0.0645±0.0912	0.3287±0.2596	0.3720±0.3928	0.1029±0.1455	0.2498±0.3533	0	0	0.0672±0.0950	0.1353±0.1913	0.1483±0.2097	0.3269±0.2382	0.6895±0.2997	0	0	0.2290±0.3238	0.5126±0.4099	0.3149±0.2234	0.0724±0.1024	0	0.4576±0.6471	0.4126±0.3054
86	(+)-Sativene		3650-28-0	0	0	0	0	0.1460±0.1033	0	0	0.0541±0.0765	0	0	0	0.0310±0.0439	0	0	0	0	0	0	0	0.0407±0.0575	0	0	0	0
87	(1S,4S,4aS)-1-Isopropyl-4,7-dimethyl-1,2,3,4,4a,5-hexahydronaphthalene		267665-20-3	0.0175±0.0150	0.0027±0.0039	0	0.0332±0.0045	0.0433±0.0158	0.0576±0.0748	0.0250±0.0354	0.0100±0.0141	0.0084±0.0118	0.0370±0.0280	0.0239±0.0338	0.0353±0.0499	0.0130±0.0184	0.0422±0.0535	0.0427±0.0391	0	0.0009±0.0013	0.0320±0.0452	0.0328±0.0275	0.0317±0.0224	0.0116±0.0141	0.0304±0.0238	0.0157±0.0137	0.0754±0.1056
88	(1S,4S,4aS,8aR)-1-Isopropyl-4,7-dimethyl-1,2,3,4,4a,5,6,8a-octahydronaphthalen-4a-ol		73365-77-2	0.0541±0.0395	0.0253±0.0223	0.0155±0.0219	0.0096±0.0136	0.0278±0.0220	0.0573±0.0442	0.0111±0.0158	0.0262±0.0185	0.0212±0.0101	0.0605±0.0404	0.0366±0.0248	0.0186±0.0133	0.0268±0.0191	0.0084±0.0119	0.0128±0.0181	0.0114±0.0161	0.0399±0.0296	0.0529±0.0187	0	0.0276±0.0390	0.0615±0.0711	0.0370±0.0118	0.0991±0.0709	0.1003±0.0744
89	(3R,3aR,3bR,4S,7R,7aR)-4-Isopropyl-3,7-dimethyloctahydro-1H-cyclopenta[1,3]cyclopropa[1,2]benzen-3-ol		38230-60-3	0.1577±0.1398	0.1871±0.1358	0.1502±0.1119	0.2660±0.0957	0.2761±0.1206	0.5597±0.4514	0.3453±0.0441	0.5433±0.0931	0.2318±0.0846	0.3394±0.0565	0.2251±0.0950	0.2629±0.0549	0.3525±0.2987	0.2201±0.0728	0.3961±0.0661	0.2808±0.3477	0.4629±0.2508	0.5111±0.2868	0.2312±0.1940	0.2736±0.1776	0.4861±0.2370	0.5255±0.2527	0.5326±0.3980	1.0232±0.5808
90	1,6-Dimethyl-4-isopropyltetralin		483-77-2	0.5637±0.3519	0.1745±0.0834	0.2017±0.1008	0.2547±0.0385	0.2675±0.0826	0.2748±0.1980	0.1713±0.0264	0.2112±0.0581	0.1564±0.0803	0.2130±0.0531	0.2004±0.1029	0.1297±0.0093	0.2095±0.1181	0.2436±0.0674	0.1842±0.0097	0.1193±0.0902	0.2260±0.1013	0.2493±0.0682	0.1328±0.0984	0.1966±0.0854	0.2594±0.1474	0.2473±0.1034	0.3740±0.2646	0.3897±0.0983
91	1-Epibicyclosesquiphellandrene		54274-73-6	0.0088±0.0124	0	0.0282±0.0199	0.0676±0.0540	0.1345±0.0641	0	0.0395±0.0558	0.2505±0.2659	0.0266±0.0206	0.0159±0.0225	0.0328±0.0307	0	0.0485±0.0685	0.0380±0.0537	0.0536±0.0758	0	0.0625±0.0884	0.1012±0.1431	0.0436±0.0617	0.1536±0.0686	0.0500±0.0353	0	0.0449±0.0634	0.3950±0.3639
92	1-Ethenyl-1-methyl-2,4-bis(1-methylethenyl)cyclohexane		110823-68-2	0	0	0	0	0	2.4986±1.9080	0	0	0	0	0	0.6944±0.9820	0	0.8360±1.1823	0	0	0	1.1370±1.6080	0	0	0	0.7988±1.1296	1.4880±2.1044	2.4621±3.4819
93	1-Methyl-4-(1-methylethylidene)-2-(1-methylvinyl)-1-vinylcyclohexane		3242-08-8	0.1693±0.2395	0.0556±0.0786	0.2479±0.3506	0.8087±0.6834	0	0.3464±0.4899	0	0	0	0	0.1327±0.1877	0.0349±0.0494	0	0.5109±0.6449	0	0.0603±0.0852	0.1516±0.2144	0	0	0.2729±0.3860	0	0.2193±0.3102	0	1.6810±2.3773
94	2-(3,8-Dimethyl-1,2,3,4,5,6,7,8-octahydroazulen-5-yl)propan-2-ol		13822-35-0	0	0.0144±0.0203	0	0	0.0169±0.0238	0.0399±0.0565	0.0094±0.0133	0	0	0.0137±0.0194	0	0	0.0401±0.0307	0.0181±0.0257	0.0343±0.0486	0.0371±0.0385	0	0	0	0	0	0.0356±0.0504	0	0.0892±0.0765
95	3,4-Dihydrocadalene		21391-99-1	0.0248±0.0109	0.0261±0.0115	0.0353±0.0154	0.0687±0.0147	0.0559±0.0206	0.0462±0.0446	0.0758±0.0295	0.1021±0.0098	0.0254±0.0070	0.0494±0.0229	0.0396±0.0204	0.0306±0.0020	0.0475±0.0144	0.0506±0.0261	0.0639±0.0193	0.0283±0.0104	0.0584±0.0248	0.0682±0.0120	0.0711±0.0369	0.0935±0.0461	0.0653±0.0488	0.0528±0.0106	0.1379±0.0839	0.1593±0.0766
96	7(14)-Isodaucen-10-one		73809-82-2	0	0	0	0	0	0.0459±0.0335	0	0	0	0.0151±0.0213	0	0	0	0	0	0	0	0	0	0	0.0141±0.0199	0	0	0.0288±0.0408
97	Alloaromadendrene		25246-27-9	0.0862±0.1219	0	0.0849±0.1201	0.6068±0.8581	0	0	0	0	0	0	0.5603±0.7923	0	1.7110±2.4197	2.3082±0.6797	0.5354±0.7572	0	0	0	0	0	1.3189±1.1961	0.2972±0.4204	0.9229±1.3052	0
98	Bicyclogermacren		24703-35-3	0	0	0.5749±0.8130	0.5181±0.7327	0	0.7908±1.1184	1.4646±2.0712	2.8777±2.6574	0	0	0	0	0.5386±0.7617	0	1.3873±1.9620	0.5869±0.8300	0.4375±0.6187	0	0	0.2670±0.3776	0	0	0.7422±1.0496	0
99	Bicyclosesquiphellandrene		54324-03-7	0	0	0	0.1323±0.0941	0.1140±0.0866	0.0890±0.0751	0	0.0759±0.1073	0	0.0230±0.0326	0.0247±0.0187	0.0464±0.0405	0.1016±0.1251	0.0616±0.0871	0.0319±0.0452	0.0932±0.1318	0.1001±0.0246	0.0291±0.0412	0.0089±0.0125	0.0974±0.0532	0.0118±0.0167	0	0	0
100	Cadina-1(10),4-diene		16729-01-4	0.1921±0.2717	0.3056±0.4321	0.2601±0.3678	0	0	0.9543±1.3496	0	0	0	0	0	0.5622±0.7951	2.0195±1.8528	0	0	1.0028±1.4182	1.7310±1.2258	1.1370±1.6080	0	0	0.3635±0.5141	2.0252±1.5249	0	2.4621±3.4819
101	Copaene		3856-25-5	0.4331±0.2471	0.5757±0.3975	1.1857±0.8132	3.9213±1.2035	3.6151±1.3465	5.5491±3.0803	3.6453±0.3629	4.0961±0.6748	0.4616±0.1247	1.6066±1.0450	0.7563±0.2739	1.7472±0.8610	4.0966±2.4319	3.6918±0.2819	4.8107±1.1008	2.2539±1.1321	3.9507±1.3744	3.9481±1.2940	3.9929±1.8248	2.9307±0.2340	2.0920±0.5192	3.9417±1.1402	5.5024±2.9417	6.6975±3.5369
102	Cubebol		23445-02-5	0.1568±0.0856	0.3004±0.3486	0.2785±0.2454	0.6960±0.3565	0.6829±0.2750	1.5347±1.2421	0.9871±0.2260	1.0645±0.1077	0.5932±0.2747	1.3364±0.2942	0.4832±0.3356	0.7562±0.5399	1.2705±1.2000	1.1703±0.3377	1.1808±1.1943	0.6513±0.9211	0.6408±0.2987	0.9619±0.4651	0.7897±0.7528	0.4718±0.1455	0.6408±0.2819	1.0305±0.4866	0.9455±0.9997	1.2442±1.0151
103	Elemol		639-99-6	0.1161±0.1642	0.1091±0.1543	0.2826±0.3997	0	0.5254±0.4810	0.6178±0.5210	0.5278±0.4333	0.6303±0.4844	0.1651±0.2335	0.3946±0.1617	0.2986±0.2112	0.2799±0.3959	1.2776±1.0549	0.4923±0.3481	0.9642±0.4433	0.3726±0.5269	0.2467±0.3489	0.1704±0.2409	0.5838±0.4834	0.2143±0.3030	0.1053±0.1490	0.5332±0.2262	0.5835±0.4136	0.6462±0.4921
104	Epicubenol		19912-67-5	0.0363±0.0261	0.0188±0.0266	0.0090±0.0128	0	0	0.0499±0.0706	0	0	0	0.0548±0.0775	0	0	0	0	0	0	0	0	0	0	0.0471±0.0666	0	0.0821±0.0601	0.1005±0.1421
105	epi-Eudesmol		15051-81-7	0.0137±0.0101	0.0187±0.0074	0.0195±0.0166	0.0398±0.0284	0.0482±0.0222	0.0338±0.0304	0.0331±0.0248	0.0138±0.0196	0.0189±0.0048	0.0206±0.0146	0.0195±0.0141	0.0294±0.0296	0.0182±0.0257	0.0309±0.0235	0	0.0563±0.0125	0.0055±0.0077	0.0037±0.0052	0.0059±0.0084	0.0392±0.0133	0.0711±0.0143	0.0158±0.0224	0.0325±0.0273	0.0291±0.0411
106	Guaiol		489-86-1	0	0.0199±0.0282	0.0454±0.0373	0.0704±0.0632	0.0601±0.0850	0.0281±0.0398	0.0479±0.0678	0.0348±0.0492	0	0.0178±0.0252	0.0213±0.0301	0.0221±0.0313	0.0772±0.1091	0.0440±0.0622	0.0564±0.0509	0	0.0406±0.0574	0.0258±0.0365	0.0394±0.0558	0	0.0165±0.0233	0.0325±0.0244	0.1110±0.0791	0.0242±0.0342
107	Hedycaryol		21657-90-9	0.0321±0.0334	0.1022±0.0815	0.1897±0.1342	0.5832±0.4164	0.1054±0.1491	0.0969±0.1371	0.0651±0.0920	0.1760±0.2489	0.1114±0.0816	0	0.0577±0.0815	0.1068±0.1151	0	0.2128±0.3009	0	0.1920±0.1581	0.1690±0.1511	0.2009±0.2241	0.0463±0.0654	0.1662±0.1361	0.1828±0.1315	0	0.0402±0.0568	0.1475±0.2086
108	Humulene		6753-98-6	0.0642±0.0908	0	0	0	0.4443±0.6283	0.9949±0.8848	0.2911±0.4116	0	0.0810±0.1145	0	0.2238±0.1591	0	1.1280±0.5893	0	0.4275±0.6045	0.0843±0.1192	0.1668±0.2359	0.8786±0.4884	0	0	0.2476±0.3502	0.4249±0.6009	0	0
109	Machilol		1209-71-8	0	0	0.0500±0.0707	0	0	0.0437±0.0618	0.0265±0.0375	0.0680±0.0961	0	0.0270±0.0381	0.0157±0.0222	0.0244±0.0345	0.0993±0.0755	0.0240±0.0339	0.1541±0.0933	0.0463±0.0655	0.0368±0.0521	0.0808±0.0571	0.0299±0.0423	0	0	0.0730±0.0532	0.0481±0.0681	0.0956±0.0710
110	Nerolidol		7212-44-4	0.0025±0.0036	0	0.0059±0.0083	0.0203±0.0144	0	0	0.0052±0.0074	0	0	0	0	0	0.0068±0.0096	0	0.0125±0.0177	0	0	0	0	0	0	0	0	0
111	Nerolidol trans-form		40716-66-3	0.6721±0.3933	1.2062±0.8279	2.4601±1.7446	3.4656±1.9080	2.9684±1.1462	5.3349±3.5693	2.8571±1.0685	4.6580±1.9022	1.1015±0.5188	2.8244±2.0923	1.1094±0.5948	1.7780±0.7339	3.4861±1.9252	4.5245±1.1444	6.3172±0.9657	3.1962±1.8042	2.5044±0.1862	3.2108±1.8053	2.9078±2.3166	1.3438±0.7405	3.1486±0.1574	4.3051±0.5402	4.4902±3.0762	7.1671±3.5473
112	Spathulenol		6750-60-3	0	0.0228±0.0323	0.0510±0.0721	0.1196±0.0846	0.1315±0.1174	0.1846±0.1578	0	0.1369±0.0970	0.0261±0.0369	0	0.0736±0.0521	0	0.0406±0.0574	0.0936±0.0765	0.1653±0.1732	0.0911±0.0785	0.1295±0.1431	0	0.1995±0.0592	0.1484±0.0551	0.0366±0.0518	0.0322±0.0456	0.1012±0.1431	0.0538±0.0760
113	Valerianol		20489-45-6	0	0	0.0274±0.0388	0	0.0233±0.0329	0.0448±0.0319	0.0099±0.0140	0.0128±0.0181	0	0.0114±0.0161	0	0.0119±0.0169	0.0870±0.0812	0.0111±0.0158	0.0836±0.0728	0.0210±0.0298	0.0193±0.0272	0.0181±0.0256	0.0578±0.0482	0	0.0098±0.0138	0	0.0703±0.0995	0.0254±0.0360
114	α-Cadinene		24406-05-1	0	0	0	0.0903±0.0639	0	0.1251±0.1769	0	0.0578±0.0817	0	0	0	0	0.0531±0.0750	0.0308±0.0436	0.1046±0.1480	0	0	0.0310±0.0439	0	0	0	0	0	0
115	α-Cubebene		17699-14-8	0.3245±0.1204	0.3515±0.1775	0.1261±0.1783	1.3549±0.3057	1.1965±0.4377	1.8971±0.8089	1.4387±0.2891	1.6847±0.3512	0.2629±0.1859	0.5857±0.4720	0.5553±0.5875	1.0274±0.6507	1.7962±0.7664	1.9687±0.1048	2.1346±0.6995	0.4116±0.4011	0.8156±0.1308	0.6537±0.5707	1.1661±0.5599	0.9539±0.2078	0.5230±0.4249	1.0898±0.4237	0.9308±0.8302	1.9713±0.5712
116	α-Eudesmol		473-16-5	0.0305±0.0229	0.0413±0.0128	0.1326±0.1323	0.0332±0.0470	0.1120±0.0517	0.1752±0.0781	0.1479±0.0547	0.2638±0.1389	0.0198±0.0281	0.0916±0.0443	0.0503±0.0397	0.0986±0.0706	0.2907±0.1588	0.0996±0.0713	0.3382±0.1992	0.1587±0.0896	0.1466±0.0747	0.1894±0.1121	0.1490±0.0856	0.0893±0.0282	0.1317±0.0238	0.1738±0.0640	0.1944±0.0991	0.2566±0.0442
117	α-Muurolene		10208-80-7	4.0003±2.2963	2.8043±2.2108	14.3450±10.8600	10.5001±1.8461	5.7841±2.0675	12.6269±2.6094	5.8855±2.7022	11.8915±1.5123	4.9678±1.7127	9.5992±4.2393	5.4080±2.0270	6.1704±1.4744	9.0277±6.5198	7.0265±5.3667	8.8964±1.4768	6.7451±5.1266	8.7053±2.4922	9.6666±1.1743	6.2043±4.4692	8.2079±4.0168	9.7789±3.4324	15.0487±5.5219	14.5154±4.7115	13.8804±5.6145
118	β-Cadinene		523-47-7	0.2225±0.1730	0.2110±0.1781	0.2553±0.3610	2.0792±0.8172	1.5067±1.1459	1.5434±2.1826	1.3488±0.9719	2.6990±0.5434	0.5554±0.1241	1.3616±0.6265	0.5919±0.4513	1.4115±0.6888	0	1.3936±1.0428	1.5567±1.1202	0	0.3070±0.4342	1.0362±1.4655	1.7503±1.4071	1.6051±0.0932	1.0397±0.7627	0.4880±0.6902	2.2526±1.8227	2.7790±2.1517
119	β-Caryophyllene		87-44-5	0.6831±0.5004	0.3222±0.4557	1.2271±0.1545	1.8849±1.6159	2.9738±0.9018	4.2248±1.7645	3.5447±0.5395	3.0338±2.5478	0.6620±0.4681	1.6699±1.2019	0.9572±0.4087	2.2032±0.9336	3.0695±0.3343	3.6612±0.4033	4.5465±1.3733	1.3918±0.6346	2.2948±0.9993	1.9892±0.7909	2.0989±1.6304	1.8755±0.1596	1.6247±0.7593	2.3203±0.5833	0.4964±0.7020	2.4763±1.7523
120	β-Caryophyllene epoxide		1139-30-6	0.0487±0.0390	0.0851±0.0300	0.0398±0.0564	0.1769±0.0394	0.1201±0.0903	0.2382±0.0773	0.0369±0.0522	0.1031±0.0730	0.1198±0.0651	0.1902±0.0629	0.0839±0.0609	0.0356±0.0310	0.1221±0.0947	0.1427±0.1264	0.1713±0.0423	0.0512±0.0407	0.1410±0.1140	0.1476±0.0474	0.1666±0.0693	0.1396±0.1109	0.1514±0.1280	0.1586±0.0444	0.3001±0.0710	0.2089±0.1752
121	β-Copaene		18252-44-3	0	0.3235±0.4575	0.2528±0.1870	1.5485±1.1264	1.1489±1.0579	1.9617±1.4043	0.8011±0.5756	1.5338±0.1171	0.2899±0.2058	0.5752±0.4168	0.2459±0.2027	1.1437±0.5848	1.9408±0.9938	2.0042±0.6850	1.7743±0.5068	0.7304±0.6037	1.1765±1.2919	0.2993±0.4232	0	0.7409±1.0478	1.1143±0.7894	3.0490±3.4777	2.3207±3.2819	3.8007±2.6904
122	β-Eudesmol		473-15-4	0.0508±0.0364	0.0546±0.0397	0.2012±0.1580	0.1253±0.0922	0.1551±0.0748	0.2368±0.1036	0.1838±0.0663	0.3283±0.1799	0.0609±0.0151	0.1269±0.0579	0.0837±0.0616	0.1521±0.0777	0.3696±0.1792	0.1716±0.0362	0.4267±0.2548	0.2399±0.1104	0.2225±0.1159	0.2350±0.1377	0.1876±0.1375	0.1333±0.0372	0.1945±0.0307	0.2633±0.0930	0.2540±0.1294	0.3284±0.0473
123	γ-Cadinene		39029-41-9	0	0	0	0.0774±0.1094	0	0	0	0	0	0	0.0202±0.0286	0.2169±0.1804	0.1559±0.1540	0.1572±0.1336	0	0.0989±0.1398	0.0698±0.0987	0.0203±0.0287	0.1221±0.1726	0	0.0242±0.0343	0	0.1293±0.1828	0.1761±0.2490
124	γ-Muurolene		30021-74-0	1.7017±1.7991	0.1908±0.2129	4.6467±3.5839	6.1875±5.1533	5.6826±2.5159	11.1504±8.8599	8.3017±4.6008	7.5268±5.3469	1.7470±1.6204	6.2790±3.1160	1.7817±1.4742	7.1910±3.6471	9.6679±8.3584	6.2828±4.8223	6.0315±5.6139	3.5786±4.6500	6.2549±3.6334	9.7430±3.1389	7.2272±5.5787	5.1452±2.9242	5.4691±3.7650	10.8974±4.5300	11.4870±5.8545	16.8419±5.5671
125	δ-Cadinol		19435-97-3	0.0114±0.0108	0.0086±0.0121	0.0069±0.0097	0.0335±0.0034	0.0140±0.0198	0.0482±0.0384	0.0206±0.0146	0.0234±0.0170	0.0194±0.0170	0.0452±0.0165	0.0162±0.0118	0.0148±0.0210	0.0362±0.0309	0.0238±0.0193	0.0260±0.0368	0.0208±0.0295	0.0298±0.0216	0.0355±0.0262	0.0163±0.0231	0.0102±0.0144	0.0278±0.0242	0.0307±0.0217	0.0433±0.0335	0.0712±0.0458
126	δ-Guaiene		3691-11-0	0.0125±0.0176	0.0204±0.0157	0.0635±0.0508	0.2060±0.1575	0.0129±0.0183	0.0825±0.0810	0.0842±0.0766	0.1283±0.0940	0.0070±0.0099	0.0220±0.0157	0.0081±0.0115	0	0.2053±0.1526	0.1083±0.1008	0.2307±0.2028	0	0.0860±0.0775	0.0660±0.0934	0.0153±0.0216	0.0222±0.0315	0.0198±0.0280	0.1690±0.1387	0.2180±0.1281	0.3553±0.1227
127	(2E,4E)-2,4-Octadienal	Aldehydes	30361-28-5	0	0	0.2222±0.2621	0.0556±0.0787	0	0.0342±0.0484	0.0372±0.0527	0	0	0.0111±0.0157	0.0359±0.0508	0.0249±0.0352	0.1476±0.1242	0	0.0592±0.0837	0.0575±0.0813	0.1356±0.1918	0.1032±0.1459	0.0747±0.1057	0.0281±0.0398	0	0.2495±0.1990	0	0
128	(6Z,9Z)-Pentadecadienal		121781-63-3	0	0	0	0	0	0.0508±0.0719	0	0	0	0	0	0	0	0.0800±0.1131	0	0	0	0	0	0	0.0250±0.0353	0	0.0959±0.0729	0
129	(E)-2-Decenal		3913-81-3	12.6285±7.9294	18.4049±5.6208	0	28.8682±7.5136	25.4247±13.5392	27.3248±13.1535	14.8256±15.1336	8.4220±11.9105	3.7202±5.2611	10.8491±6.2712	7.7679±9.1294	18.9329±16.9233	18.0548±18.3774	30.2431±18.5514	25.4989±7.5111	6.8269±5.8906	20.2020±17.6278	14.2958±5.9987	24.5948±4.7234	19.0177±10.2019	16.6301±12.5879	13.1358±9.3722	38.7147±10.5951	49.1121±14.5752
130	(E)-2-Dodecenal		20407-84-5	3.5028±4.2629	1.1213±1.5857	10.4394±9.0625	6.4830±5.0917	4.3163±3.4431	5.0173±3.6277	8.1620±8.6708	10.6786±9.9616	1.4385±2.0344	0	0.3838±0.5427	2.0240±2.0577	1.0867±1.5368	10.2201±13.3037	5.8683±4.7434	10.8599±13.9393	10.8822±12.2086	2.8995±2.0941	5.0213±3.6952	4.9777±3.3421	10.0155±8.5194	5.2647±4.3556	3.6184±5.1172	11.5839±8.9133
131	(E)-2-Heptenal		18829-55-5	0.0072±0.0041	0.0060±0.0054	0	0.0155±0.0110	0.0129±0.0092	0.0218±0.0042	0.0015±0.0021	0.0132±0.0017	0.0059±0.0046	0.0073±0.0062	0.0087±0.0123	0	0.0112±0.0080	0	0.0048±0.0038	0.0161±0.0052	0.0074±0.0056	0.0158±0.0028	0.0160±0.0057	0.0032±0.0045	0.0175±0.0089	0.0094±0.0069	0.0187±0.0137	0
132	(E)-2-Nonenal		2463-53-8	0	0	0.0105±0.0148	0	0	0	0	0.0304±0.0430	0	0.0285±0.0402	0	0	0	0	0	0	0.0130±0.0184	0	0	0.0325±0.0239	0	0.0324±0.0458	0	0
133	(E)-2-Octenal		2548-87-0	1.9079±0.3456	1.4895±0.2890	4.0605±2.7882	1.4977±0.3363	1.0759±0.4827	1.6065±0.7808	2.2069±1.6274	3.8882±1.4688	1.6498±0.3379	2.0371±0.5567	1.3029±0.9055	2.2034±1.3501	2.2648±1.0465	1.0267±0.7439	2.1416±0.7859	3.0826±1.6529	4.0368±1.2874	4.1661±0.3264	2.8442±1.1447	2.2626±1.3120	3.3118±1.2657	6.1318±2.6380	3.9585±0.7834	5.3927±2.2596
134	(E)-4-Decenal		65405-70-1	0.3535±0.0977	0.6537±0.2912	0.8198±0.1144	1.7781±0.8079	1.6239±0.6920	0.8232±0.7670	0.8845±0.7116	1.6595±0.2192	0.5137±0.0788	0.3158±0.3129	0.5256±0.3889	0.5307±0.4283	1.3535±0.9181	1.0636±0.7562	1.7668±0.5158	0.9865±0.4487	2.2035±1.5989	1.6306±2.3060	2.5489±0.4953	1.1039±0.9075	1.0364±0.7354	3.0140±3.4090	4.0507±2.1027	5.4018±0.3615
135	(E,E)-2,4-Decadienal		25152-84-5	0.0337±0.0476	0.1686±0.0652	0.2381±0.0322	0.4164±0.0451	0.3392±0.1448	0.1303±0.1842	0.2021±0.1741	0.4230±0.1188	0.1741±0.0704	0.1396±0.1253	0.2104±0.1290	0.2052±0.2019	0.7914±0.4319	0.3937±0.3099	0.2407±0.1788	0.2305±0.1632	0.4533±0.1486	0.3855±0.3038	0.2482±0.0664	0.1329±0.1036	0.3622±0.3361	0.4009±0.3312	0.4988±0.1557	0.3523±0.0817
136	(E,Z)-2,4-Decadienal		25152-83-4	0	0	0	0	0	0.2015±0.1470	0	0	0	0.0632±0.0893	0	0	0	0	0.1322±0.1869	0	0	0	0	0	0.1286±0.1818	0	0	0
137	(E,Z)-2,6-Dodecadienal		21662-13-5	0.1862±0.1140	0.2084±0.1067	0.2271±0.0353	0.2660±0.0957	0.2210±0.1812	0.5905±0.4138	0.3453±0.0441	0.5433±0.0931	0.2318±0.0846	0.6508±0.4256	0.1857±0.1243	0.1980±0.0918	0.3822±0.2646	0.2855±0.1864	0.3961±0.0661	0.3882±0.2892	0.4629±0.2508	0.5111±0.2868	0.3277±0.1078	0.1101±0.0778	0.4861±0.2370	0.5255±0.2527	0.6422±0.2562	1.0232±0.5808
138	(Z)-4-Decenal		21662-09-9	0	0	0	0	0	0.8914±1.2606	0	0	0	0.2504±0.3542	0	0	0	0	0	0	0.4426±0.6259	1.3804±0.9855	0	0	0	0	0	0
139	2,3-Dihydro-1H-indene-4-carbaldehyde		51932-70-8	0.2536±0.1438	0.3070±0.0770	1.0488±0.6761	0.6147±0.3333	0.2497±0.0363	0.8267±0.3652	0.9312±0.7147	0.8167±0.3122	0.3384±0.1281	0.6994±0.2559	0.3658±0.1384	0.7308±0.3803	1.0578±0.3651	0.5741±0.5159	1.4258±0.3973	0.5025±0.3420	1.0560±0.2176	1.5476±0.1155	0.8675±0.1803	0.7344±0.2575	1.7550±0.3390	2.5070±1.3696	2.5817±0.7351	2.2820±0.5529
140	2,4-Dimethyl benzaldehyde		15764-16-6	0	0.0503±0.0712	0.0022±0.0031	0	0	0	0	0	0	0	0.0051±0.0073	0.0075±0.0105	0.0222±0.0314	0	0	0.1010±0.0326	0.0217±0.0154	0.0287±0.0207	0.0329±0.0465	0	0.1913±0.1639	0	0.0705±0.0996	0
141	2,4-Heptadienal		4313-03-5	0	0.0035±0.0050	0.0026±0.0037	0	0	0.0035±0.0049	0	0	0.0011±0.0016	0.0043±0.0031	0.0051±0.0073	0	0.0032±0.0046	0	0	0.0109±0.0056	0.0069±0.0050	0.0059±0.0042	0.0043±0.0060	0	0.0052±0.0040	0.0079±0.0056	0.0048±0.0068	0
142	2-Butenal, 2-methyl-		1115-11-3	0.0010±0.0013	0.0016±0.0012	0.0309±0.0410	0.0226±0.0156	0.0108±0.0032	0.0040±0.0034	0.0032±0.0046	0	0.0033±0.0024	0.0026±0.0009	0.0033±0.0030	0.0081±0.0069	0.0567±0.0530	0.0025±0.0036	0.0200±0.0211	0.0083±0.0061	0.0170±0.0130	0.0290±0.0169	0.0042±0.0033	0	0.0146±0.0105	0.0062±0.0087	0.0273±0.0076	0
143	2-Dodecenal		4826-62-4	1.3769±1.9472	5.7086±4.0423	5.3911±7.6241	4.2822±6.0560	6.3831±9.0270	6.4998±9.1921	3.1073±4.3944	8.8268±12.4830	6.0288±4.3511	9.2610±3.8577	6.6228±4.7757	4.4601±6.3076	13.8193±10.5996	4.3588±6.1642	3.7115±5.2489	8.6223±12.1938	6.1994±8.7673	10.0194±14.1696	5.0423±7.1309	0	3.6983±5.2301	8.8701±12.5442	14.3771±10.2771	9.7559±13.7969
144	2-Hexenal		505-57-7	0.1447±0.0601	0.0948±0.0458	0.0609±0.0666	0.0048±0.0067	0.0043±0.0061	0.0134±0.0189	0.0004±0.0005	0.0214±0.0303	0.1055±0.0366	0.0552±0.0465	0.0519±0.0460	0.0824±0.0626	0.0125±0.0176	0	0.0083±0.0064	0.1304±0.0349	0.0868±0.0674	0.1040±0.0741	0.0641±0.0532	0.0129±0.0144	0.1313±0.1092	0.1582±0.1481	0.0426±0.0303	0
145	2-Methylbutyraldehyde		96-17-3	0	0	0.0045±0.0057	0.0034±0.0011	0.0024±0.0018	0.0043±0.0011	0.0012±0.0005	0.0024±0.0011	0.0003±0.0004	0.0006±0.0004	0.0009±0.0005	0.0056±0.0045	0.0202±0.0043	0.0080±0.0016	0.0150±0.0030	0.0008±0.0005	0.0053±0.0047	0.0071±0.0019	0.0024±0.0018	0.0006±0.0004	0.0032±0.0009	0.0037±0.0027	0.0067±0.0028	0.0004±0.0005
146	2-Nonenal		18829-56-6	0.0147±0.0105	0.0377±0.0101	0.0475±0.0429	0.0552±0.0092	0.0760±0.0394	0.0780±0.0017	0.0663±0.0153	0.0818±0.0589	0.0517±0.0138	0.0386±0.0273	0.0442±0.0407	0.0486±0.0512	0.0772±0.0278	0.0979±0.0789	0.1151±0.0385	0.0757±0.0295	0.0481±0.0341	0.0623±0.0233	0.0667±0.0212	0.0168±0.0238	0.0815±0.0199	0.0600±0.0480	0.1084±0.0301	0.1122±0.0220
147	2-Undecenal		2463-77-6	0.0195±0.0276	0.0422±0.0348	0.0598±0.0846	0.0354±0.0500	0.0597±0.0844	0	0.0783±0.0597	0.2229±0.1886	0.0233±0.0329	0.0994±0.0303	0.0934±0.0640	0.0696±0.0628	0.1980±0.1461	0.1925±0.2723	0.1581±0.0360	0.0933±0.1319	0.1857±0.1537	0.1839±0.2600	0.0876±0.1239	0	0.2001±0.0902	0.1418±0.1521	0.2637±0.0914	0.1013±0.1432
148	3-Methylbutanal		590-86-3	0	0.0001±0.0001	0.0027±0.0038	0.0012±0.0001	0.0024±0.0015	0.0024±0.0019	0.0007±0.0003	0.0011±0.0007	0.0001±0.0001	0.0004±0.0003	0.0027±0.0017	0.0074±0.0053	0.0206±0.0034	0.0144±0.0028	0.0096±0.0023	0.0034±0.0023	0.0071±0.0048	0.0098±0.0038	0.0027±0.0008	0.0003±0.0002	0.0025±0.0009	0.0050±0.0035	0.0108±0.0037	0.0026±0.0021
149	Acetaldehyde		75-07-0	0.0202±0.0119	0.0161±0.0054	0.0842±0.0672	0.0491±0.0416	0.0824±0.0553	0.1618±0.0245	0.0203±0.0076	0.0198±0.0071	0.0085±0.0062	0.0274±0.0112	0.0077±0.0062	0.0605±0.0756	0.0369±0.0152	0.0425±0.0339	0.0396±0.0400	0.0284±0.0294	0.0282±0.0277	0.0085±0.0060	0.0277±0.0317	0.0923±0.0126	0.0809±0.0161	0.0396±0.0412	0.0397±0.0470	0.0382±0.0540
150	Benzaldehyde		100-52-7	0.0209±0.0128	0.0977±0.0102	0.1581±0.0510	0.2873±0.1391	0.2853±0.1067	0.2951±0.0929	0.0889±0.0093	0.1100±0.0176	0.1092±0.1021	0.0648±0.0244	0.1259±0.0104	0.2984±0.0524	0.5160±0.0934	0.2333±0.0495	0.3237±0.0925	0.6759±0.2542	0.9711±0.2078	0.5204±0.0461	0.1791±0.0660	0.0436±0.0154	0.7267±0.2808	0.5502±0.1858	0.6188±0.0731	0.1399±0.0300
151	Decaldehyde		112-31-2	0.9209±0.5480	1.3066±0.4291	7.0341±7.3820	3.6304±1.7327	1.7795±0.4535	1.5869±0.7270	2.4402±1.8421	4.2304±1.9907	2.9854±2.5659	1.2298±0.7889	2.6226±1.3823	2.4992±2.1208	3.7402±2.3826	2.7796±1.7021	1.4656±0.2390	1.9025±1.1182	2.3354±0.7117	1.3833±0.9202	1.0585±0.0963	1.1935±0.7559	1.4997±0.6867	1.4493±1.2220	1.9804±0.9410	1.7577±0.7128
152	Furfural		1998-01-1	0	0	0	0	0	0	0	0	0	0	0	0.0002±0.0003	0	0	0	0.0003±0.0005	0	0	0.0035±0.0049	0.0017±0.0024	0	0.0042±0.0053	0.0160±0.0226	0.0299±0.0220
153	Glyceraldehyde		56-82-6	0.0065±0.0051	0	0	0	0	0	0	0	0	0.0048±0.0068	0	0	0	0	0	0.0159±0.0224	0	0	0	0	0	0	0	0
154	Helicin		618-65-5	0	0	0	0	0	0	0	0	0	0	0	0	0	0.0055±0.0077	0.0324±0.0317	0	0	0	0	0	0	0	0	0.2114±0.2990
155	Heptanal		111-71-7	0.0062±0.0044	0.0181±0.0064	0.0563±0.0398	0.0945±0.0254	0.0655±0.0249	0.1735±0.0685	0.0695±0.0511	0.1940±0.0529	0.0192±0.0117	0.0234±0.0150	0.0321±0.0150	0.0372±0.0354	0.2007±0.1130	0.1450±0.0879	0.1992±0.0986	0.0372±0.0160	0.0880±0.0217	0.1057±0.0794	0.0598±0.0082	0.0548±0.0294	0.0845±0.0441	0.0821±0.0733	0.1188±0.0458	0.0503±0.0152
156	Hexaldehyde		66-25-1	0.0465±0.0266	0.0892±0.0368	0.0941±0.0761	0.2127±0.0902	0.1673±0.0926	0.2197±0.1025	0.0892±0.0361	0.1510±0.0309	0.0379±0.0195	0.0917±0.0836	0.1342±0.1468	0.0504±0.0262	0.1574±0.0531	0.1591±0.1382	0.1068±0.0317	0.0650±0.0211	0.1094±0.0268	0.1519±0.0138	0.1205±0.0738	0.0797±0.0418	0.0837±0.0213	0.1114±0.0338	0.2532±0.0631	0.1004±0.0396
157	Isobutyraldehyde		78-84-2	0	0.0023±0.0032	0.0102±0.0091	0.0210±0.0056	0.0057±0.0080	0.0171±0.0130	0.0083±0.0059	0.0126±0.0089	0.0026±0.0037	0.0036±0.0050	0.0095±0.0002	0.0046±0.0065	0	0	0.0073±0.0104	0	0	0	0.0092±0.0067	0.0110±0.0023	0.0174±0.0013	0	0.0085±0.0121	0.0043±0.0060
158	Lauryl aldehyde		112-54-9	0.1916±0.1042	0.1282±0.1053	0.5410±0.2441	0.5538±0.1860	0.5368±0.1573	0.4129±0.3031	0.5302±0.5346	0.9420±0.3369	0.4306±0.1722	0.1935±0.2736	0.2839±0.0868	0.1472±0.2082	0.8142±0.5158	0.7859±0.5958	0.3889±0.2751	0.2577±0.1527	0.2497±0.1991	0.0673±0.0952	0.2334±0.1964	0.1642±0.2322	0.2203±0.1558	0.3943±0.3252	0.2554±0.1853	0.8465±0.0706
159	Lilac aldehyde A		53447-46-4	0	0	0	0	0	0	0	0	0	0	0	0.2455±0.1999	0	0	0	0	0.1413±0.1999	0	0	0.0610±0.0863	0.3065±0.0808	0.0917±0.1296	0.3804±0.3410	0.0774±0.1095
160	Nonanal		124-19-6	0.1507±0.1070	0.2642±0.1052	0.2261±0.0558	0.4776±0.0138	0.3157±0.2294	0.5247±0.0258	0.3125±0.0401	0.4445±0.0197	0.1481±0.0426	0.2382±0.0881	0.4239±0.3024	0.3299±0.1650	0.3128±0.2435	0.5280±0.2295	0.4897±0.0303	0.2490±0.0240	0.4050±0.0286	0.5348±0.0964	0.4496±0.1481	0.2946±0.0697	0.4365±0.0687	0.4391±0.1275	0.7443±0.1673	0.3602±0.0578
161	Octylaldehyde		124-13-0	0.1647±0.0323	0.2221±0.0713	1.0611±0.8584	0.5276±0.1603	0.2886±0.0178	0.5488±0.2942	0.8915±0.7531	1.0760±0.1624	0.2422±0.0379	0.2690±0.0781	0.2525±0.1721	0.4024±0.3472	0.8167±0.3858	0.4646±0.2992	0.8215±0.1751	0.4609±0.2622	0.7719±0.2709	1.3345±0.2177	0.7848±0.2517	1.0278±0.5253	0.6605±0.2074	1.3421±0.5106	1.0391±0.1173	1.4091±0.6187
162	Pentanal		110-62-3	0.0008±0.0011	0.0037±0.0014	0.0027±0.0038	0.0137±0.0097	0.0080±0.0038	0.0112±0.0097	0.0037±0.0004	0.0073±0.0012	0.0015±0.0021	0.0085±0.0092	0.0068±0.0062	0.0020±0.0014	0.0116±0.0027	0.0074±0.0047	0.0057±0.0053	0.0036±0.0011	0.0057±0.0018	0.0083±0.0013	0.0065±0.0027	0.0091±0.0036	0.0099±0.0027	0.0058±0.0009	0.0132±0.0018	0.0018±0.0025
163	Phenylacetaldehyde		122-78-1	0.0086±0.0122	0.0093±0.0031	0.0282±0.0112	0.0904±0.0306	0.0869±0.0072	0.0728±0.0245	0.1127±0.1099	0.0552±0.0042	0.0155±0.0083	0.0168±0.0102	0.0229±0.0044	0.0456±0.0395	0.1683±0.0719	0.1097±0.0599	0.1310±0.0433	0.0279±0.0118	0.0396±0.0285	0.0986±0.0725	0.0764±0.0150	0	0.0628±0.0357	0.0627±0.0235	0.1088±0.0491	0.0370±0.0106
164	α-Campholenaldehyde		4501-58-0	0.2370±0.1694	0.2189±0.0968	0.0486±0.0382	0.1209±0.0986	0.0970±0.0687	0.2382±0.0524	0.1034±0.0753	0.1450±0.0328	0.0476±0.0394	0.0586±0.0828	0.3481±0.3003	0.0544±0.0385	0.1402±0.0297	0.1054±0.1491	0.1159±0.1037	0.1542±0.1059	0.1018±0.0431	0.0842±0.0647	0.1437±0.1032	0.1218±0.0970	0.2105±0.2343	0.0855±0.0210	0.3563±0.1165	0.1110±0.0885
165	α-Methylcinnamaldehyde		101-39-3	0.0095±0.0134	0.0128±0.0098	0.0806±0.0554	0.0254±0.0359	0.0108±0.0152	0.0409±0.0578	0.1135±0.0778	0.0791±0.0660	0.0258±0.0188	0.0679±0.0219	0.0334±0.0055	0.0544±0.0479	0.0369±0.0521	0.0824±0.0917	0.1602±0.0327	0.0395±0.0463	0.1403±0.0095	0.2251±0.0491	0.1710±0.0583	0.1452±0.0451	0.2588±0.0719	0.6226±0.3768	0.8073±0.3386	0.7759±0.2259
166	1,2,3-Trimethylbenzene	Hydrocarbons	526-73-8	0.0013±0.0018	0.0009±0.0013	0.0016±0.0022	0	0	0	0	0	0	0	0.0051±0.0072	0	0	0	0	0	0	0.0080±0.0113	0	0	0.0076±0.0108	0	0	0.0095±0.0069
167	1,2,4-Trimethylbenzene		95-63-6	0	0	0	0	0	0	0	0	0.0017±0.0024	0	0	0	0	0	0	0.0043±0.0061	0.0079±0.0112	0.0161±0.0114	0.0265±0.0059	0.0079±0.0112	0	0.0179±0.0155	0.0098±0.0139	0
168	1,3,5,5-Tetramethyl-1,3-cyclohexadiene		4724-89-4	0.0037±0.0052	0	0	0	0	0.0124±0.0175	0.0145±0.0206	0	0	0.0154±0.0217	0.0141±0.0200	0	0	0	0	0	0	0.0311±0.0060	0.0140±0.0198	0.0142±0.0200	0	0.0115±0.0163	0	0
169	1,3,5-Trimethylbenzene		108-67-8	0	0	0	0	0	0	0	0	0	0.0030±0.0043	0	0	0	0	0	0.0156±0.0221	0.0072±0.0102	0	0.0129±0.0095	0	0	0	0.0126±0.0105	0
170	1,4,7,-Cycloundecatriene, 1,5,9,9-tetramethyl-, Z,Z,Z-		0-00-0	0.0437±0.0618	0.1761±0.0109	0.3143±0.2180	1.0681±0.3972	0.4311±0.3488	0.3142±0.4443	0.5032±0.3716	1.6120±1.3946	0.0836±0.0653	0.4726±0.2845	0	0.6157±0.5890	0	1.0055±0.3548	1.4472±1.0874	0.3659±0.3544	0.4221±0.3145	0	1.0266±0.4618	0.9136±0.3584	0.3147±0.2891	0.6832±0.4831	1.0860±0.4993	1.2839±0.4177
171	1,4-Pentadiene		591-93-5	0	0	0.0314±0.0444	0.0549±0.0777	0.0495±0.0699	0	0	0	0	0.0111±0.0157	0.0110±0.0155	0	0	0	0.0887±0.0693	0	0	0.0474±0.0670	0	0	0.0170±0.0240	0	0	0.1292±0.1019
172	1-Methoxyoctane		929-56-6	0	0	0.0219±0.0204	0	0	0	0.0032±0.0035	0.0281±0.0397	0	0	0	0	0.0737±0.1043	0	0	0	0	0	0	0	0	0	0	0
173	1-Nonene		124-11-8	0	0	0	0.0021±0.0030	0	0	0	0.0045±0.0032	0	0	0.0046±0.0064	0	0.0016±0.0023	0.0029±0.0041	0	0	0	0	0	0	0	0	0.0068±0.0096	0
174	2,3,4-Trimethylhexane		921-47-1	0	0	0	0	0	0	0	0	0	0	0	0	0	0	0	0	0.0149±0.0024	0.0091±0.0066	0.0043±0.0061	0	0	0.0050±0.0071	0.0166±0.0118	0
175	4,7-Dimethyl-1-(propan-2-yl)-1,2,3,4,5,6-hexahydronaphthalene		16729-00-3	0.0329±0.0122	0.0274±0.0294	0.0252±0.0195	0.0585±0.0205	0.0616±0.0253	0.0792±0.0684	0.0556±0.0248	0.0614±0.0228	0.0267±0.0085	0.0601±0.0205	0.0305±0.0254	0.0644±0.0320	0.0515±0.0160	0.0577±0.0388	0.0568±0.0331	0.0259±0.0366	0.0518±0.0372	0.0741±0.0395	0.0418±0.0344	0.0346±0.0127	0.0084±0.0119	0.0700±0.0181	0.0515±0.0445	0.1709±0.1433
176	Chloroform		67-66-3	1.4303±1.9630	3.2507±0.0339	0.0535±0.0757	7.8123±5.8687	5.4336±4.4773	0	0	4.1144±5.8186	1.0645±1.3027	2.1950±1.6070	4.3412±0.4184	3.1271±2.7964	0	2.4206±3.4233	9.1500±7.0748	0.9133±1.2917	3.4124±2.4804	1.6595±2.3469	4.8503±3.5080	5.4793±3.8853	1.7003±2.4046	5.5223±4.3449	2.6868±3.7996	9.1473±6.4906
177	Heptane, 2,4-dimethyl-		2213-23-2	0	0	0	0	0	0	0	0	0	0	0	0	0	0	0	0.0029±0.0041	0	0	0.0091±0.0066	0.0110±0.0023	0.0063±0.0089	0	0	0.0108±0.0082
178	Pentacyclo[4.2.0.0~2,5~.0~3,8~.0~4,7~]octa-1,3-diene		29837-12-5	0.2267±0.2390	0.0830±0.0614	0.2286±0.0858	0.3709±0.1590	0.2043±0.0671	0.1301±0.1047	0.2061±0.0393	0.2472±0.0365	0.2598±0.2514	0.3018±0.0422	0.1258±0.0538	0.2450±0.0403	0.2071±0.1189	0.2817±0.0416	0.2345±0.0820	0.1080±0.0984	0.1628±0.0476	0.2044±0.0952	0.1549±0.1029	0.1376±0.0234	0.1222±0.0481	0.1959±0.0568	0.1855±0.1114	0.3755±0.2016
179	1,4-Dimethyl-3-cyclohexenyl methyl ketone	Ketones	43219-68-7	0	0	0	0	0	0	0	0	0	0	0.0128±0.0182	0	0.0214±0.0303	0	0.0381±0.0539	0	0	0	0.0048±0.0068	0.0182±0.0147	0.0163±0.0159	0.0183±0.0258	0.0301±0.0425	0.0045±0.0064
180	1-Hepten-3-one		2918-13-0	0.0015±0.0021	0.0027±0.0038	0.0096±0.0135	0	0	0.0134±0.0189	0.0101±0.0143	0	0.0047±0.0066	0.0018±0.0025	0.0078±0.0068	0	0.0206±0.0291	0	0.0072±0.0101	0.0054±0.0076	0.0085±0.0120	0.0066±0.0093	0.0027±0.0039	0.0032±0.0046	0.0060±0.0042	0.0055±0.0078	0.0101±0.0143	0
181	1-Octen-3-one		4312-99-6	0	0.0074±0.0105	0.0059±0.0062	0.0324±0.0267	0.0635±0.0158	0.0348±0.0265	0	0.0221±0.0029	0.0005±0.0007	0.0123±0.0174	0.0154±0.0217	0.0061±0.0049	0.0070±0.0098	0.0319±0.0097	0.0060±0.0085	0.0128±0.0098	0.0054±0.0076	0.0084±0.0119	0.0167±0.0129	0	0.0057±0.0081	0.0137±0.0102	0.0207±0.0160	0.0097±0.0137
182	2-Cyclopenten-1-one, 2-(2-butenyl)-3-methyl-, (Z)-		17190-71-5	0	0	0.0084±0.0119	0.0202±0.0151	0.0231±0.0170	0.0922±0.0270	0.0498±0.0270	0.0756±0.0387	0	0	0.0034±0.0049	0.0275±0.0389	0.0224±0.0020	0.0869±0.0373	0.1247±0.0842	0.0226±0.0320	0.0114±0.0162	0.0182±0.0130	0.0389±0.0343	0.0258±0.0192	0	0.0084±0.0118	0.0422±0.0306	0.0100±0.0142
183	2-Decanone		693-54-9	0.0006±0.0008	0.0032±0.0045	0	0.0062±0.0088	0	0	0.0081±0.0062	0.0021±0.0030	0.0031±0.0043	0	0	0	0.0043±0.0061	0	0	0.0058±0.0081	0.0068±0.0096	0	0	0	0.0064±0.0091	0.0019±0.0027	0	0
184	2-Dodecanone		6175-49-1	0	0	0	0.0223±0.0163	0.0053±0.0074	0.0142±0.0116	0.0027±0.0038	0	0.0052±0.0073	0	0.0043±0.0061	0.0057±0.0081	0.0041±0.0057	0.0181±0.0256	0	0.0025±0.0036	0.0042±0.0060	0.0037±0.0053	0	0.0058±0.0083	0.0059±0.0083	0	0.0343±0.0096	0
185	2-Heptanone		110-43-0	0.0071±0.0027	0.0045±0.0042	0.1715±0.2192	0.0424±0.0300	0.2254±0.1408	0.0491±0.0505	0.2033±0.1462	0.1169±0.1167	0.0200±0.0182	0.0108±0.0057	0.0827±0.0407	0.0882±0.0737	0.0851±0.0569	0.1171±0.1245	0.0043±0.0036	0.0057±0.0028	0.0735±0.0996	0.0814±0.0890	0	0	0.0070±0.0003	0.0140±0.0193	0.0171±0.0200	0.3065±0.4334
186	2-Octanone		111-13-7	0.0151±0.0115	0.0069±0.0097	0.0136±0.0153	0.0503±0.0391	0.0291±0.0311	0.0196±0.0062	0	0.0078±0.0055	0.0039±0.0028	0.0056±0.0079	0.0233±0.0104	0.0154±0.0122	0.0253±0.0358	0.0125±0.0088	0.0142±0.0108	0.0012±0.0017	0.0046±0.0066	0.0050±0.0070	0.0107±0.0087	0.0050±0.0040	0.0024±0.0018	0.0160±0.0119	0.0222±0.0084	0.0060±0.0085
187	2-Pentanone		107-87-9	0.0030±0.0043	0.0007±0.0009	0.0014±0.0010	0.0062±0.0027	0.0027±0.0014	0.0025±0.0018	0.0044±0.0033	0	0	0	0	0.0009±0.0013	0.0034±0.0047	0.0013±0.0018	0	0	0.0100±0.0141	0	0	0	0	0	0	0
188	2-Undecanone		112-12-9	0.0527±0.0393	0.1671±0.1211	0.0745±0.1054	0	1.1648±0.1174	0.7727±0.2235	0.4787±0.3313	0.9815±0.6916	0.4602±0.1986	0.3849±0.1440	0.4756±0.2155	0.4065±0.3755	1.5591±0.5915	0.6761±0.3404	0.6459±0.4580	0.6762±0.6127	0.4318±0.3179	0.6828±0.5341	0.5754±0.0890	0.2932±0.2534	0.8527±0.3655	0.6740±0.3114	0.1245±0.1761	0.7833±0.2891
189	3,5-Heptadien-2-one, 6-methyl-		1604-28-0	0.0099±0.0140	0.0366±0.0106	0.0175±0.0247	0.1418±0.0379	0.0844±0.0676	0.1538±0.0818	0.0274±0.0388	0.0948±0.0679	0.0426±0.0123	0.0604±0.0297	0	0.0177±0.0250	0.0521±0.0384	0.1165±0.1648	0.0588±0.0416	0	0.0129±0.0183	0	0.0194±0.0275	0	0	0	0	0.0146±0.0206
190	3,5-Octadien-2-one		30086-02-3	0	0	0	0	0	0.0154±0.0111	0	0.0021±0.0029	0	0	0	0	0.0147±0.0111	0.0054±0.0076	0.0123±0.0089	0	0.0132±0.0187	0.0087±0.0123	0.0065±0.0046	0.0015±0.0021	0	0.0031±0.0044	0.0155±0.0119	0
191	3-Octanone		106-68-3	0.0143±0.0203	1.3196±1.7913	2.5291±2.7785	1.8620±2.0740	0.1916±0.2019	0	0.0023±0.0032	0	1.5915±2.2507	1.3752±1.9449	1.5195±1.4327	1.0451±1.4780	0.1582±0.2238	0.0457±0.0647	0.0280±0.0396	0.8875±1.2551	0	0	0	0	0	0	0	0
192	3-Octen-2-one		1669-44-9	0.0206±0.0146	0.0421±0.0269	0	0.0163±0.0073	0.0149±0.0131	0.0178±0.0116	0	0.0036±0.0050	0	0.0030±0.0042	0.0668±0.0486	0.0424±0.0600	0.0063±0.0089	0.0028±0.0022	0	0	0	0.0011±0.0015	0.0029±0.0031	0	0.0317±0.0448	0.0011±0.0015	0.0079±0.0024	0.0009±0.0013
193	3-Penten-2-one		625-33-2	0	0	0	0.0041±0.0041	0.0015±0.0021	0.0034±0.0040	0	0	0	0	0	0	0.0063±0.0084	0.0001±0.0001	0	0	0.0001±0.0001	0	0	0	0	0	0	0
194	5-Methyl-2-furylmethylketone		1193-79-9	0.0070±0.0100	0	0.0280±0.0285	0	0	0	0.0090±0.0127	0.0134±0.0190	0	0	0	0	0.0179±0.0253	0.0159±0.0226	0.0065±0.0092	0.0175±0.0135	0.0151±0.0214	0	0.0075±0.0106	0.0040±0.0057	0.0182±0.0130	0.0079±0.0111	0.0339±0.0259	0
195	Acetoin		513-86-0	0.0356±0.0504	0	0.0014±0.0020	0.0121±0.0048	0.0027±0.0038	0.0059±0.0044	0	0	0.0051±0.0072	0.0067±0.0095	0.0017±0.0023	0.1440±0.1776	0.0307±0.0142	0.0060±0.0084	0.0112±0.0081	0.0409±0.0579	0	0	0	0	0	0	0	0
196	Acetone		67-64-1	0.0046±0.0017	0.0065±0.0013	0.0136±0.0063	0.0210±0.0056	0.0150±0.0018	0.0252±0.0065	0.0126±0.0003	0.0172±0.0025	0.0062±0.0011	0.0091±0.0033	0.0095±0.0001	0.0133±0.0041	0.0300±0.0068	0.0257±0.0085	0.0293±0.0064	0.0080±0.0057	0.0149±0.0024	0.0155±0.0029	0.0135±0.0016	0.0110±0.0023	0.0121±0.0086	0.0135±0.0013	0.0216±0.0048	0.0146±0.0037
197	Ethanone, 1-(2-methyl-1-cyclopenten-1-yl)-		3168-90-9	0.0035±0.0049	0	0	0	0.0127±0.0180	0	0	0	0	0	0.0358±0.0129	0.0130±0.0184	0	0.0076±0.0108	0	0.0212±0.0300	0	0	0	0	0	0	0	0
198	Methyl ethyl ketone		78-93-3	0.5387±0.2610	0.5199±0.0754	0.4588±0.4039	1.5572±0.0545	1.2835±0.1471	1.2041±0.8546	1.5223±0.2976	0.8154±1.1532	0.6800±0.0831	0.6300±0.1469	0.4224±0.2993	0.7734±0.2654	1.0050±0.2269	1.3317±0.3058	0.9833±0.7228	0.9805±0.1555	0.6367±0.5088	0.6135±0.4340	1.8930±0.6102	0.5664±0.8011	1.5375±0.3594	0.8083±0.6624	1.4322±1.0174	0.8841±1.2503
199	Methyl heptyl ketone		821-55-6	0.0916±0.0283	0.0505±0.0163	0.3721±0.2450	0.1221±0.1726	0.3956±0.2228	0.1744±0.0848	0.1209±0.0519	0.1724±0.1256	0.1555±0.0381	0.0825±0.0318	0.2022±0.0454	0.2389±0.0502	0.2850±0.2173	0.3228±0.2251	0.3210±0.1577	0.1496±0.0728	0.1784±0.0173	0.1230±0.0552	0.0490±0.0468	0.1802±0.1541	0.1569±0.0710	0.1489±0.0487	0.1873±0.0471	0.1460±0.0577
200	Methyl vinyl ketone		78-94-4	0.0052±0.0038	0.0036±0.0025	0.0078±0.0024	0.0094±0.0026	0.0102±0.0073	0.0128±0.0003	0.0153±0.0020	0.0228±0.0066	0.0043±0.0032	0.0066±0.0060	0.0120±0.0096	0.0045±0.0032	0.0166±0.0072	0.0233±0.0044	0.0095±0.0010	0.0073±0.0055	0.0123±0.0025	0.0158±0.0032	0.0134±0.0006	0.0114±0.0070	0.0066±0.0022	0.0068±0.0048	0.0094±0.0075	0.0174±0.0035
201	Methylheptenone		110-93-0	0.0276±0.0053	0.0221±0.0067	0.0399±0.0301	0.4616±0.2476	0.4031±0.3457	0.5041±0.3704	0.3797±0.2236	0.3542±0.3046	0.0343±0.0088	0.0487±0.0145	0.0428±0.0064	0.0784±0.0157	0.3575±0.5057	0.6228±0.3637	0.2782±0.3934	0.0293±0.0116	0.3883±0.2721	0.9407±0.9473	0.5186±0.0763	0.2522±0.2065	0.0987±0.0219	0.0193±0.0273	0.2864±0.4050	0.2731±0.3862
202	Nopinone		38651-65-9	0.1655±0.1172	0.1028±0.0740	0.0422±0.0597	0.1648±0.0419	0.1409±0.0999	0.2843±0.0788	0.0545±0.0508	0.1083±0.0532	0.0664±0.0302	0.0768±0.0650	0.2078±0.2088	0.0378±0.0420	0.1182±0.1485	0.0606±0.0560	0.0366±0.0262	0.0292±0.0287	0.0524±0.0449	0.0505±0.0073	0.1480±0.1367	0.1298±0.0916	0.0814±0.0773	0.0564±0.0134	0.3504±0.1447	0.1270±0.1378
203	Pentadecan-2-one		2345-28-0	0	0	0	0	0.0027±0.0038	0.0073±0.0103	0	0.0172±0.0243	0	0	0.0056±0.0079	0.0035±0.0050	0	0	0.0062±0.0088	0.0079±0.0111	0.0074±0.0105	0.0131±0.0099	0.0039±0.0055	0.0103±0.0145	0.0078±0.0110	0.0077±0.0108	0	0.0197±0.0142
204	(E)-2-Decenyl acetate	Esters	2497-23-6	0	0.0111±0.0157	0.2367±0.3348	0	0	0	0	0.3073±0.2526	0	0	0.0246±0.0348	0.0625±0.0884	0	0	0.0827±0.1170	0.0468±0.0662	0.0664±0.0940	0.2104±0.1491	0.1245±0.1761	0.1185±0.1028	0.0787±0.0656	0	0.2183±0.2205	0.2927±0.4140
205	1-Methyloctyl acetate		14936-66-4	0.0155±0.0220	0.0259±0.0183	0.0919±0.0305	0.0783±0.0407	0.3896±0.2382	0.3719±0.4213	0.1357±0.0552	0.2404±0.0468	0.0042±0.0060	0.0124±0.0175	0	0.0451±0.0320	0.0076±0.0108	0.0076±0.0108	0.0757±0.1071	0	0.0207±0.0293	0	0	0	0.0117±0.0166	0.0361±0.0310	0.0272±0.0385	0.1445±0.2044
206	2-Heptyl butyrate		39026-94-3	0	0	0	0	0.0119±0.0168	0	0.0098±0.0072	0	0	0	0	0	0	0	0.0042±0.0060	0	0	0	0	0	0	0	0	0
207	2-Undecanol acetate		14936-67-5	0	0.0112±0.0158	0	0	0.3287±0.3755	0.0278±0.0392	0	0.2213±0.3129	0	0	0.0101±0.0143	0.1459±0.2063	0	0	0	0	0	0.2486±0.3515	0	0	0.2327±0.3291	0.4249±0.6009	0.0719±0.1017	0
208	Ethyl acetate		141-78-6	0.0167±0.0236	0.0432±0.0313	0.0310±0.0248	0.0178±0.0251	0.0239±0.0338	0	0.0710±0.0218	0.0464±0.0461	0	0	0.0216±0.0305	0.0495±0.0700	0.0479±0.0340	0.0766±0.0333	0.1700±0.1417	0	0.0589±0.0833	0.1065±0.0492	0.0353±0.0301	0.0552±0.0494	0	0.0851±0.0648	0.0271±0.0383	0
209	Ethyl caproate		123-66-0	0	0	0	0	0.0118±0.0167	0.0265±0.0297	0.0060±0.0085	0	0	0	0	0	0.3473±0.4912	0	0	0	0	0	0	0	0	0	0	0
210	Ethyl isobutyrate		97-62-1	0	0	0	0	0	0	0	0	0	0	0	0	0.0840±0.1188	0.2194±0.1843	0.0023±0.0031	0	0.0080±0.0113	0	0.0828±0.1170	0.0001±0.0001	0	0.1065±0.1506	0.0993±0.1404	0.0001±0.0002
211	Methyl 4-decenoate, (4Z)-		7367-83-1	0	0	0.0021±0.0029	0.0031±0.0023	0.0090±0.0069	0	0.0056±0.0079	0.0079±0.0111	0.0019±0.0027	0.0022±0.0031	0.0024±0.0033	0.0102±0.0144	0.0120±0.0107	0	0	0.0006±0.0004	0.0073±0.0052	0.0040±0.0034	0	0	0.0191±0.0175	0.0075±0.0105	0.0036±0.0052	0
212	Methyl acetate		79-20-9	0.0129±0.0089	0.0028±0.0040	0.0599±0.0764	0.1879±0.1242	0.1707±0.0971	0.1212±0.0885	0	0.0052±0.0038	0.0025±0.0018	0.0032±0.0034	0.0238±0.0310	0.0642±0.0251	0.1684±0.0357	0.1942±0.1080	0.1424±0.0032	0.0222±0.0314	0.0234±0.0131	0.0389±0.0082	0.0221±0.0280	0	0.0311±0.0099	0	0.0053±0.0036	0
213	Methyl benzoate		93-58-3	0	0	0	0	0.0278±0.0394	0	0	0	0	0	0	0	0.0390±0.0551	0	0	0.0837±0.1184	0.1821±0.1113	0	0	0	0	0	0	0
214	Methyl caproate		106-70-7	0.0935±0.1322	0.3174±0.3380	0.0175±0.0208	0.1035±0.0418	0.0692±0.0373	0.1221±0.0661	0.0236±0.0059	0.0248±0.0095	0.0910±0.1287	0.0202±0.0286	0.0125±0.0099	0.1301±0.1706	0.0529±0.0356	0.0416±0.0143	0.0321±0.0036	0.4136±0.4950	0.0313±0.0196	0.0676±0.0010	0.0475±0.0191	0.0256±0.0080	0.1408±0.0290	0.0318±0.0287	0.1027±0.0774	0.0218±0.0102
215	Methyl decanoate		110-42-9	0.2037±0.1807	0.2221±0.0482	0.4836±0.2924	1.2992±0.2849	1.1648±0.1174	0.7727±0.2235	0.4397±0.3648	0.8609±0.8105	0.4602±0.1986	0.3854±0.1445	0.4756±0.2155	1.2643±1.1106	1.5591±0.5915	0.6699±0.3469	0.9151±0.0836	0.7664±0.5590	1.4463±0.7928	1.8309±1.4854	0.5726±0.0893	0.4123±0.1508	0.8527±0.3655	0.4487±0.4446	0.8385±0.3416	0.7051±0.3988
216	Methyl dodecanoate		111-82-0	0	0	0.0120±0.0170	0.0894±0.0096	0.1135±0.0190	0.0707±0.0564	0.0687±0.0491	0.0744±0.1052	0.0148±0.0209	0.0275±0.0195	0.0118±0.0167	0.1185±0.1130	0.1380±0.0266	0.0830±0.0321	0.1047±0.0164	0.0429±0.0348	0.1519±0.0679	0.1839±0.1573	0.0823±0.0067	0.0152±0.0215	0.0456±0.0389	0.0237±0.0336	0.0512±0.0723	0.0647±0.0461
217	Methyl heptanoate		106-73-0	0	0	0	0.0347±0.0060	0.0112±0.0081	0.0366±0.0108	0.0091±0.0129	0.0298±0.0216	0.0047±0.0066	0	0	0.0036±0.0051	0.0428±0.0310	0.0523±0.0544	0.0257±0.0196	0	0.0206±0.0146	0.0631±0.0241	0.0397±0.0097	0.0235±0.0192	0.0145±0.0117	0.0216±0.0305	0.0308±0.0221	0.0350±0.0280
218	Methyl pelargonate		1731-84-6	0.0778±0.0609	0.1590±0.0549	0.0333±0.0471	0.3836±0.2512	0.4604±0.3648	0.6642±0.3627	0.3725±0.1334	0.3222±0.2289	0.0192±0.0272	0.1418±0.1574	0.1236±0.1055	0.1399±0.1194	0.5779±0.6150	0.2716±0.0818	0.4103±0.1130	1.2654±1.7044	0.6924±0.3889	0.6270±0.3778	0.4338±0.1618	0.2555±0.0593	0.3167±0.0782	0.4736±0.2287	0.6733±0.4218	4.2969±5.1616
219	Monomethyl glutarate		1501-27-5	0	0	0	0	0	0	0	0	0	0.0700±0.0235	0.0261±0.0370	0.0358±0.0507	0	0.0178±0.0252	0.0369±0.0522	0.0175±0.0248	0	0.0348±0.0492	0	0	0.0210±0.0297	0	0.0707±0.0999	0
220	N-(3-Oxooctanoyl)-L-homoserine lactone		147795-39-9	0.0019±0.0027	0	0	0	0.0027±0.0039	0	0	0	0.0115±0.0163	0	0	0	0	0	0	0	0.0110±0.0080	0	0	0	0	0	0	0
221	N-Heptanoyl-DL-homoserine lactone		106983-26-0	0	0	0	0	0	0.0030±0.0042	0	0	0	0.0005±0.0006	0	0	0.0077±0.0055	0	0	0	0	0	0	0	0	0	0	0
222	Octanoic acid, methyl ester		111-11-5	0.1126±0.0974	0.1360±0.1923	0.2246±0.0556	0.4741±0.0130	0.4369±0.0662	0.5221±0.0244	0.3114±0.0412	0.3051±0.2157	0.1481±0.0426	0.1173±0.0829	0.4239±0.3024	0.3293±0.1652	0.6003±0.2132	0.5267±0.2294	0.4895±0.0303	0.2489±0.0240	0.1416±0.2003	0.5299±0.0971	0.4467±0.1474	0.2922±0.0699	0.4365±0.0687	0.4358±0.1251	0.7383±0.1686	0.3578±0.0565
223	Vinyl decanoate		4704-31-8	0.1996±0.2212	0.2086±0.1511	0.3871±0.3044	1.3268±0.4073	0.6478±0.9162	0	0	0	0.2596±0.2852	0.2939±0.3067	0.2242±0.3171	0.0522±0.0738	0.3418±0.4834	0	0	0	0	0	0	0	0	0	0	0
224	(+)-2-Heptanol	Alcohols	6033-23-4	0	0	0	0.0423±0.0598	0	0	0.0103±0.0146	0.0437±0.0618	0	0	0	0	0	0	0	0	0	0.0746±0.1055	0.0051±0.0071	0.0215±0.0203	0	0	0.0414±0.0586	0.0270±0.0219
225	(3E,5E)-2,6-Dimethylocta-3,5,7-trien-2-ol		206115-88-0	0	0.0037±0.0052	0.0264±0.0297	0.1551±0.0637	0.0561±0.0794	0.2316±0.0057	0.1653±0.0399	0.3169±0.0451	0	0.0343±0.0485	0	0.0335±0.0237	0.0872±0.0774	0.2404±0.0787	0.1992±0.1552	0.0631±0.0893	0	0.0300±0.0424	0.0346±0.0490	0	0	0.0220±0.0311	0.0492±0.0696	0.0077±0.0109
226	(E)-2-Octen-1-ol		18409-17-1	0.1644±0.2325	0	0	0	0	0	0	0	0.0363±0.0316	0	0	0	0	0	0	0	0	0	0	0	0	0	0	0
227	(R)-(−)-2-Pentanol		31087-44-2	0	0.0043±0.0060	0.0044±0.0063	0.0175±0.0248	0.1117±0.1404	0	0	0	0.0146±0.0207	0.0005±0.0007	0.0046±0.0066	0	0.0457±0.0324	0.0183±0.0259	0	0.0536±0.0342	0	0.0364±0.0515	0	0	0.0337±0.0250	0.0472±0.0375	0.0119±0.0169	0
228	1-Hexanol		111-27-3	0.1608±0.1064	0.0295±0.0222	0.0309±0.0436	0.0136±0.0192	0.0006±0.0009	0.0656±0.0406	0	0.0174±0.0125	0.0050±0.0070	0.0048±0.0035	0.0051±0.0072	0.0076±0.0107	0	0.0100±0.0111	0.0012±0.0017	0.0012±0.0017	0.0116±0.0133	0	0.0010±0.0014	0	0	0	0.0016±0.0023	0
229	1-Octen-3-ol		3391-86-4	0.0471±0.0293	0.0326±0.0086	0.0258±0.0222	0.0313±0.0443	0.0566±0.0194	0.1282±0.0588	0.0523±0.0267	0.0912±0.0108	0.0162±0.0033	0.0671±0.0574	0.0303±0.0311	0.0242±0.0081	0.0709±0.0273	0.1474±0.1436	0.1028±0.0221	0.0466±0.0245	0.0406±0.0073	0.0494±0.0180	0.0792±0.0442	0.0365±0.0057	0.0508±0.0123	0.0576±0.0202	0.1889±0.1027	0.1015±0.0772
230	2-Butyl alcohol		78-92-2	0	0	0.0040±0.0031	0	0.0461±0.0458	0.0060±0.0085	0	0	0	0	0	0.0060±0.0084	0.0159±0.0116	0.0087±0.0124	0	0	0.0132±0.0125	0.0179±0.0131	0	0	0.0030±0.0043	0.0031±0.0044	0	0
231	2-Decanol		1120-06-5	0.0037±0.0052	0.0032±0.0045	0.0050±0.0071	0.0034±0.0047	0.0234±0.0331	0.0239±0.0338	0	0.0055±0.0077	0	0.0061±0.0087	0.0291±0.0041	0	0	0.0129±0.0183	0	0	0	0.0106±0.0150	0	0	0	0	0	0.0172±0.0244
232	2-Heptanol		543-49-7	0.0236±0.0111	0.0411±0.0042	0.0616±0.0109	0.0980±0.1143	0.2328±0.1062	0.0559±0.0404	0.0062±0.0088	0.0094±0.0132	0.0739±0.0356	0.1070±0.0769	0.1335±0.1126	0.3355±0.1984	0.1562±0.0238	0.0950±0.0686	0.1119±0.0548	0.3241±0.1137	0.2290±0.0741	0.1748±0.1255	0.0282±0.0207	0	0.4432±0.2371	0.1997±0.0741	0.1497±0.1801	0.0100±0.0142
233	2-Nonanol		628-99-9	0.0101±0.0142	0.0285±0.0203	0.0548±0.0644	0.0068±0.0096	0.3192±0.2003	0.0661±0.0664	0.0695±0.0983	0.1417±0.2003	0.1464±0.0694	0.1573±0.1370	0.1824±0.1021	0.4147±0.2512	0.1079±0.0804	0.0610±0.0620	0.1000±0.0756	0.2295±0.1039	0.1327±0.0753	0.2300±0.1031	0	0	0.2399±0.1125	0.1997±0.1711	0.1515±0.1885	0.1097±0.1480
234	2-Pentanol		6032-29-7	0.0043±0.0034	0	0.0715±0.0956	0.0039±0.0056	0.0067±0.0095	0.0555±0.0407	0	0	0.0018±0.0025	0.0008±0.0012	0.0012±0.0017	0.0090±0.0127	0	0.0269±0.0380	0.0104±0.0147	0	0.1191±0.1497	0	0	0	0.0007±0.0010	0	0	0
235	4-Methyl-2-pentanol		108-11-2	0	0	0	0	0	0	0	0	0	0	0.0015±0.0015	0.0024±0.0034	0	0	0.0016±0.0023	0.0023±0.0026	0.0161±0.0228	0	0	0	0.0046±0.0065	0	0	0
236	cis-Linaloloxide		15249-35-1	0.0281±0.0203	0.0112±0.0158	0	0.0276±0.0390	0.1179±0.1668	0	0	0	0	0	0	0	0	0	0.1059±0.0934	0	0	0	0.0481±0.0680	0.0129±0.0183	0	0	0.1039±0.1469	0
237	Ethanol		64-17-5	0	0	0.0163±0.0230	0	0.0049±0.0070	0.0465±0.0466	0.0223±0.0315	0.0319±0.0451	0	0.0179±0.0227	0.0807±0.1142	0.1558±0.0705	0.3921±0.5067	0.1625±0.2252	0.0782±0.0622	0	0	0	0	0	0	0	0	0
238	Methyl butenol		115-18-4	0.0005±0.0005	0.0004±0.0005	0.0045±0.0044	0.0162±0.0067	0.0089±0.0035	0.0173±0.0042	0.0063±0.0013	0.0094±0.0023	0.0003±0.0004	0.0025±0.0020	0.0019±0.0005	0.0041±0.0009	0.0123±0.0054	0.0129±0.0085	0.0119±0.0021	0	0.0054±0.0076	0.0098±0.0050	0.0032±0.0024	0.0037±0.0031	0	0.0034±0.0048	0.0152±0.0136	0.0078±0.0041
239	Pentyl alcohol		71-41-0	0.0047±0.0066	0.0077±0.0064	0	0.0001±0.0001	0.0016±0.0022	0.0018±0.0021	0.0003±0.0003	0.0014±0.0020	0.0019±0.0027	0	0	0.0039±0.0056	0	0.0015±0.0021	0	0	0	0	0	0	0	0	0.0002±0.0003	0
240	2-Methylhippuric acid	Others	42013-20-7	0	0	0	0	0.0417±0.0344	0	0	0	0	0	0	0	0	0	0	0	0	0	0	0	0	0	0	0
241	Aminolevulinic acid		106-60-5	0	0	0	0	0	0	0	0	0	0	0	0	0	0	0	0.0008±0.0011	0	0	0	0.1856±0.2625	0.0313±0.0279	0	0	0
242	Ibuprofen		15687-27-1	0	0.0178±0.0252	0.0078±0.0110	0	0.0578±0.0817	0.0377±0.0533	0.0532±0.0506	0.1140±0.0816	0	0.0124±0.0137	0.0351±0.0497	0.0769±0.0544	0.1046±0.0749	0	0.0435±0.0615	0	0.0124±0.0176	0.0361±0.0328	0.0393±0.0555	0	0.0830±0.1174	0.0301±0.0395	0.0028±0.0037	0.0665±0.0507
243	Levulinic acid		123-76-2	0.0036±0.0027	0.0055±0.0041	0	0.0016±0.0022	0	0.0023±0.0019	0	0.0008±0.0011	0	0.0030±0.0043	0.0025±0.0036	0	0	0.0044±0.0031	0.0024±0.0034	0	0	0	0.0012±0.0017	0	0	0.0086±0.0121	0.0086±0.0121	0
244	Methylmalonic acid		516-05-2	0	0	0	0	0	0	0.1256±0.1777	0	0	0	0	0	0	0	0	0	0	0.0196±0.0185	0	0	0	0	0	0
245	2-Amylfuran		3777-69-3	0.0064±0.0046	0.0094±0.0049	0.0038±0.0054	0.0166±0.0055	0.0352±0.0367	0.0260±0.0106	0.0066±0.0048	0.0117±0.0083	0.0031±0.0023	0.0110±0.0083	0.0141±0.0149	0.0050±0.0051	0.0120±0.0114	0.0109±0.0091	0.0154±0.0035	0.0047±0.0066	0.0155±0.0063	0.0238±0.0028	0.0229±0.0167	0.0103±0.0100	0.0147±0.0105	0.0223±0.0021	0.1030±0.0643	0.0354±0.0336
246	2-Butylfuran		4466-24-4	0	0	0.0136±0.0192	0.0150±0.0042	0.0099±0.0071	0.0116±0.0100	0.0044±0.0062	0.0117±0.0095	0	0	0.0028±0.0040	0.0124±0.0176	0.0274±0.0156	0.0116±0.0088	0.0256±0.0079	0.0046±0.0065	0.0284±0.0048	0.0442±0.0069	0.0205±0.0066	0.0079±0.0059	0	0.0494±0.0234	0.0857±0.0336	0.0275±0.0085
247	2-Decylfuran		83469-85-6	0	0	0	0	0	0	0	0	0	0	0	0	0	0	0	0	0.1165±0.1648	0.0772±0.0549	0.1472±0.2082	0	0	0.2711±0.2332	0.3482±0.0946	0.4134±0.1503
248	2-Hexylfuran		3777-70-6	0.0365±0.0214	0.0811±0.0330	0.1245±0.0961	0.6505±0.0215	0.7029±0.2400	0.6175±0.2206	0.3797±0.2236	0.6068±0.2036	0.1104±0.0454	0.1378±0.0873	0.1450±0.1186	0.3449±0.3521	1.0572±0.5681	0.6228±0.3637	0.7336±0.1102	0.3001±0.1445	1.2753±0.5370	1.2206±0.7262	0.5186±0.0763	0.2522±0.2065	0.9316±0.5931	1.9969±1.8555	2.4838±1.5641	1.1187±0.2344
249	2-Methylfuran		534-22-5	0	1.1009±1.5570	4.5704±3.3503	0	2.0427±2.8888	0	0	0	1.2984±1.8363	2.4848±1.7594	1.1640±1.6462	4.0057±3.1259	0	3.1638±4.4743	0	3.2787±2.4359	0	0	0	0	3.2230±4.5580	6.4511±4.7119	2.9671±4.1962	0
250	2-Octylfuran		4179-38-8	0.1395±0.1972	0.5853±0.4207	0.5395±0.3927	0.6622±0.9365	0.8511±1.2036	0.6155±0.8705	0.5809±0.8215	0.6318±0.8936	0.1745±0.2468	0	0.5293±0.3940	0	0.6841±0.9674	1.0397±0.7396	0.9658±0.7281	0.8750±0.6191	2.6461±0.9988	2.2652±2.0133	0.7981±1.1287	1.0753±0.9088	1.6036±0.1159	3.9791±2.7657	4.0477±2.1055	5.4018±0.3615
251	2-Propylfuran		4229-91-8	0	0	0	0	0	0.2382±0.0524	0.0443±0.0627	0	0	0	0	0	0.0596±0.0842	0	0	0	0	0.0703±0.0504	0	0	0	0	0	0
252	3-Methylfuran		930-27-8	0	0	0	7.9724±0.5943	2.1055±2.9776	5.9241±4.3138	3.0290±4.2836	3.3895±4.7934	0	0	2.3210±1.6420	1.4037±1.9851	7.5465±1.3858	5.1050±3.9259	2.6468±3.7431	1.8533±2.6210	3.9978±2.8963	3.9357±2.7909	0	0	4.0619±2.8760	1.6198±2.2908	0	0
253	4-Methyl-2,3-dihydrofuran		34314-83-5	0	0	0.0091±0.0119	0.0056±0.0079	0.0091±0.0129	0.0024±0.0034	0.0180±0.0132	0.0059±0.0083	0	0.0002±0.0003	0.0026±0.0037	0.0001±0.0001	0.0015±0.0021	0.0159±0.0224	0.0016±0.0022	0.0008±0.0007	0.0026±0.0037	0.0018±0.0014	0.0003±0.0005	0	0.0050±0.0071	0.0004±0.0006	0.0924±0.0876	0.0183±0.0145
254	Brevicomin		20290-99-7	0	0	0.0072±0.0090	0.0160±0.0118	0.0241±0.0078	0.0105±0.0148	0.0055±0.0078	0.0071±0.0052	0	0.0015±0.0021	0.0058±0.0041	0.0177±0.0163	0.0233±0.0225	0.0227±0.0161	0.0069±0.0098	0.0024±0.0033	0.0046±0.0065	0.0045±0.0063	0	0	0.0045±0.0064	0	0.0177±0.0251	0
255	cis-(−)-Limonene oxide		32543-51-4	0	0.0075±0.0106	0.0337±0.0476	0	0	0.0202±0.0286	0	0.0255±0.0360	0	0	0.0220±0.0310	0.0184±0.0261	0.0634±0.0460	0.0593±0.0420	0.0387±0.0547	0	0	0	0	0	0	0	0	0
256	Diethyl ether		60-29-7	0.0515±0.0078	0.0605±0.0072	0.0556±0.0206	0.1528±0.0112	0.1654±0.0212	0.1264±0.0898	0.1534±0.0402	0.1918±0.0076	0.0663±0.0091	0.0489±0.0109	0.0482±0.0150	0.0690±0.0132	0.1605±0.0405	0.1256±0.0187	0.1641±0.0119	0.0797±0.0231	0.0925±0.0664	0.1678±0.0420	0.1616±0.0173	0.1982±0.0154	0.1127±0.0196	0.1532±0.0358	0.1819±0.0244	0.1610±0.1471
257	Humulene epoxide II		19888-34-7	0.0037±0.0053	0.0142±0.0101	0.0087±0.0123	0.0313±0.0222	0.0280±0.0221	0.0498±0.0110	0.0077±0.0108	0.0328±0.0264	0.0079±0.0112	0.0360±0.0076	0.0139±0.0197	0	0.0196±0.0278	0.0500±0.0414	0.0362±0.0261	0	0.0189±0.0268	0.0203±0.0287	0.0523±0.0440	0.0423±0.0301	0.0200±0.0282	0.0325±0.0251	0.0700±0.0500	0.0543±0.0385
258	Sarcosine		107-97-1	0	0.0658±0.0930	0	0.0992±0.1402	0.1106±0.1565	0.1080±0.1527	0.0938±0.1326	0.2579±0.1834	0	0	0.1268±0.0897	0	0.2572±0.1911	0	0.2285±0.1618	0.0435±0.0615	0.1143±0.1617	0.1413±0.1998	0.2064±0.1467	0	0	0.1281±0.1812	0.1117±0.1579	0.2898±0.2063
259	Thymine		65-71-4	0	0	0.0602±0.0852	0	0	0	0.0532±0.0752	0	0	0	0	0	0.1157±0.0874	0	0	0	0	0	0	0	0	0	0	0
260	Triethylene glycol monomethyl ether		112-35-6	0.0005±0.0008	0.0019±0.0013	0	0.0040±0.0056	0	0	0	0	0.0024±0.0006	0.0021±0.0015	0	0.0051±0.0043	0	0.0078±0.0111	0.0050±0.0071	0.0037±0.0035	0	0	0	0	0.0030±0.0042	0	0.0231±0.0261	0

## Sheet: Sheet2
No	Name	Compound Classification	CAS	Relative Content ±Standard Deviation(μg/g)
				Fresh Fruit	40℃ 10 h	40℃ 20 h	40℃ 30 h	40℃ 40 h	40℃ 50 h	40℃ 60 h	40℃ 70 h	50℃ 5 h	50℃ 10 h	50℃ 15 h	50℃ 20 h	50℃ 30 h	50℃ 40 h	50℃ 50 h	60℃ 5 h	60℃ 10 h	60℃ 15 h	60℃ 20 h	60℃ 30 h	70℃ 5 h	70℃ 10 h	70℃ 15 h	70℃ 20 h
1	(−)-4-Terpineol	Monoterpenes	20126-76-5	0.9572±0.1619	1.0110±0.0808	2.4336±1.7591	2.8389±0.9138	2.9738±0.9018	4.2216±1.7605	3.5257±0.5338	4.2744±1.7724	0.9814±0.0161	1.8294±1.0660	1.5107±0.4114	1.8646±1.3800	3.5329±0.9207	2.3931±1.7370	4.5400±1.3746	1.0167±0.7382	2.0672±1.1563	1.0896±0.8802	2.5886±1.0338	1.8746±0.1596	2.1351±0.4122	3.8448±1.7381	1.0589±1.4975	2.4763±1.7523
2	(−)-Bornyl acetate		5655-61-8	0.0015±0.0021	0.0225±0.0175	0.0387±0.0547	0.0134±0.0190	0	0.0099±0.0141	0.0250±0.0354	0.0592±0.0538	0	0	0.0090±0.0127	0	0	0	0.0318±0.0450	0.1332±0.0948	0	0.0262±0.0371	0.1792±0.2534	0	0.0541±0.0765	0	0.0538±0.0761	0.0564±0.0797
3	(−)-Camphene		5794-04-7	0	0	0	0	0	0	0	0	0	0	0	0	0	0	0	0	0	0	0	0.0951±0.0674	0	0	0	0
4	(−)-Carvone		6485-40-1	0.0328±0.0464	0	0	0	0	0.0224±0.0316	0	0	0	0.0511±0.0511	0	0	0	0	0.0074±0.0104	0	0	0	0	0	0	0	0	0
5	(−)-Myrtenol		19894-97-4	0.5097±0.3664	0.0658±0.0931	0	0	0	0	0	0.0313±0.0443	0	0	0.0419±0.0593	0	0	0	0	0	0	0	0.0418±0.0591	0.0862±0.1219	0	0	0	0
6	(−)-β-Pinene		18172-67-3	2.5685±3.6325	3.7022±5.2358	19.7286±19.1152	25.4114±12.2852	20.2067±17.3383	52.7651±24.3665	8.7641±12.3943	0	2.9803±4.2148	12.6565±10.1954	6.4349±4.6441	12.6968±9.5425	54.2952±17.8722	25.4361±23.1458	50.3248±25.0007	12.9573±9.2122	18.6616±3.6589	22.1911±17.8544	14.3464±11.3437	16.6334±2.2688	12.3482±9.5117	22.9893±4.6484	10.1710±7.2499	15.5150±11.0548
7	(+)-Camphene		5794-03-6	0	0	0	0	0	0.0438±0.0619	0	0	0	0	0	0	0.0221±0.0312	0	0.0849±0.0800	0	0	0	0	0	0	0.0281±0.0398	0	0
8	(+)-Camphor		464-49-3	0	0	0	0.0462±0.0654	0	0.0281±0.0325	0	0	0	0	0.0294±0.0416	0	0.0022±0.0031	0	0.0050±0.0058	0.0008±0.0012	0	0	0	0	0.0026±0.0037	0	0	0
9	(+)-Limonene		5989-27-5	1.9145±1.3793	1.0508±1.4861	4.9248±6.0519	10.4481±2.8500	3.9770±2.8203	9.4568±4.9544	3.1779±4.4942	0	0	3.1476±4.4513	3.9915±3.6506	7.6612±5.8541	11.2549±2.0088	7.3053±6.7625	13.9998±5.2611	2.4515±3.4670	5.8912±1.2048	6.6440±3.7603	5.5972±3.9661	1.9572±2.7679	3.2964±4.6618	9.1602±3.9833	12.6333±4.5221	0
10	(+)-α-Pinene		7785-70-8	2.7318±1.1126	3.2507±0.0339	9.7440±6.9669	11.4801±2.0098	10.2960±3.8066	17.7284±6.9451	13.4917±2.4163	20.2824±5.9474	2.3577±0.4864	5.7261±3.4668	4.3417±0.4186	8.0334±5.0272	18.3653±6.2121	13.6247±10.3481	9.1510±7.0757	7.7142±3.5208	6.0536±1.4418	11.6823±5.7283	10.0572±4.0019	9.2459±1.4782	8.0639±2.1142	8.4484±1.9192	15.7982±8.2897	15.9777±3.2291
11	(4E,6Z)-Alloocimene		7216-56-0	0.0009±0.0013	0	0.0232±0.0328	0.0445±0.0050	0.0415±0.0078	0.0466±0.0424	0.0311±0.0220	0.0613±0.0153	0.0044±0.0063	0.0037±0.0053	0.0050±0.0071	0.0133±0.0187	0.0144±0.0204	0.0595±0.0144	0.0379±0.0345	0.0090±0.0128	0	0	0.0089±0.0125	0	0.0051±0.0073	0.0105±0.0149	0.0338±0.0240	0.0530±0.0145
12	(E)-4,8-Dimethyl-1,3,7-nonatriene		19945-61-0	0	0.0154±0.0110	0.0576±0.0815	0.0086±0.0121	0.0555±0.0290	0.0686±0.0061	0.0477±0.0365	0.0508±0.0444	0	0.0206±0.0167	0.0051±0.0072	0.0092±0.0130	0.0703±0.0669	0.0409±0.0036	0.1427±0.0744	0.0400±0.0306	0.0447±0.0430	0.0205±0.0290	0.0227±0.0168	0	0.0473±0.0394	0.0290±0.0252	0.0690±0.0547	0.0460±0.0367
13	(E)-Furan linalool oxide		34995-77-2	0	0	0	0	0	0	0	0	0.0077±0.0108	0.0161±0.0227	0.0026±0.0037	0	0	0	0	0.0026±0.0036	0	0.0089±0.0126	0.0063±0.0089	0	0.0055±0.0078	0.0166±0.0118	0.0502±0.0709	0.0265±0.0375
14	(E)-β-Ionone		79-77-6	0	0	0	0	0	0	0	0	0	0.0068±0.0096	0	0.0148±0.0210	0	0.0183±0.0258	0	0	0.0356±0.0503	0.0420±0.0594	0	0	0.0452±0.0360	0	0.0310±0.0439	0
15	(E)-β-Ocimene		3779-61-1	0.2069±0.0965	0.3471±0.1203	1.3279±1.1086	1.5232±0.1454	1.0888±0.1295	2.0486±1.0187	1.3115±0.1335	2.3257±0.3873	0.3972±0.0848	0.8359±0.4084	0.5363±0.1720	0.7885±0.3382	1.3671±0.3112	2.0787±1.0230	1.8543±0.9345	0.8183±0.4780	0.8281±0.1340	1.0424±0.3469	1.0267±0.1083	1.0458±0.3399	0.9138±0.1584	1.1584±0.0779	1.4994±0.6153	1.9370±0.7187
16	(E)-β-Ocimene epoxide		28977-57-3	0	0.0001±0.0001	0	0.0898±0.0659	0.0657±0.0471	0.1932±0.0229	0.1133±0.0860	0.1409±0.1001	0	0	0	0.0104±0.0147	0.0281±0.0398	0.3152±0.2505	0.1956±0.0713	0	0.0602±0.0462	0	0.0747±0.0528	0	0.0475±0.0338	0	0.1442±0.1044	0.1162±0.0827
17	(S)-(−)-Limonene oxide		4959-35-7	0.0265±0.0371	0.0112±0.0139	0.0131±0.0097	0.0184±0.0135	0	0.0703±0.0994	0	0	0.0061±0.0065	0.0065±0.0091	0.0303±0.0311	0.0111±0.0157	0.0135±0.0191	0.1167±0.1650	0	0.0270±0.0382	0.0302±0.0216	0	0	0	0.0136±0.0192	0.0117±0.0165	0.1083±0.1532	0.0700±0.0989
18	(Z)-β-Ocimene		3338-55-4	1.1757±1.6553	3.7647±1.0399	10.3363±11.4470	5.1694±7.3106	6.7319±4.8169	13.7944±11.3782	4.7177±6.6718	21.0097±2.9221	4.2176±0.9739	3.5727±2.7195	5.4709±1.5251	7.6452±3.1912	5.5842±7.8973	3.4346±4.8573	13.7411±11.6341	7.9347±4.2503	5.5723±4.0648	7.8022±5.8573	6.3763±4.7034	10.0015±3.1198	4.8879±3.5511	3.3473±4.7339	13.8436±5.3924	10.9912±9.2416
19	1,3,3-Trimethyltricyclo(2.2.1.02,6)heptane		488-97-1	0	0.0047±0.0067	0	0.0135±0.0096	0	0.0088±0.0125	0.0050±0.0071	0.0122±0.0173	0	0	0	0	0.0080±0.0113	0.0060±0.0085	0	0	0	0	0.0052±0.0073	0	0	0	0	0.0074±0.0105
20	1,3-p-Menthadien-7-al		1197-15-5	0	0	0	0.2050±0.1475	0	0.0479±0.0677	0	0.0377±0.0534	0	0	0	0	0.0642±0.0501	0.1729±0.0880	0.0327±0.0463	0.0033±0.0046	0.0333±0.0307	0.0597±0.0246	0.1174±0.0641	0.0834±0.0656	0.0707±0.0387	0.0336±0.0248	0.1894±0.0778	0.1166±0.0935
21	1,5,5,6-Tetramethyl-1,3-cyclohexadiene		514-94-3	0	0	0.0991±0.1402	0.0209±0.0296	0.0196±0.0276	0.0161±0.0228	0	0	0	0	0	0.0433±0.0612	0	0.0373±0.0267	0.0214±0.0303	0	0	0	0.0118±0.0167	0.0174±0.0247	0	0	0	0
22	1-Isopropyl-4-methylenebicyclo[3.1.0]hex-2-ene		36262-09-6	0.0486±0.0345	0.0313±0.0223	0.0068±0.0096	0	0	0	0	0	0	0.0089±0.0125	0.0310±0.0247	0	0	0	0	0.0067±0.0094	0	0	0	0	0.0177±0.0250	0	0	0
23	2,6-Octadiene, 1-methoxy-3,7-dimethyl-		2565-82-4	0	0	0.0156±0.0221	0	0.0230±0.0325	0.0110±0.0156	0.0301±0.0220	0.0178±0.0252	0	0	0	0	0	0	0	0	0	0	0	0	0	0	0	0
24	2-Cyclohexen-1-ol, 1-methyl-4-(1-methylethyl)-, (1R,4R)-rel-		29803-82-5	0.0363±0.0377	0.0046±0.0065	0.0352±0.0261	0.0048±0.0068	0.0261±0.0115	0.0211±0.0298	0.0281±0.0262	0.0214±0.0303	0.0086±0.0070	0.0221±0.0170	0.0169±0.0033	0.0188±0.0032	0.0188±0.0152	0.0263±0.0201	0.0144±0.0203	0.0171±0.0242	0.0065±0.0092	0.0259±0.0188	0.0065±0.0092	0	0.0214±0.0227	0.0403±0.0294	0.0109±0.0155	0.0303±0.0221
25	2-Pinene oxide		1686-14-2	0	0	0.0097±0.0137	0.0196±0.0277	0	0.0917±0.0273	0.0427±0.0062	0.0527±0.0190	0	0	0	0	0.0442±0.0626	0.1594±0.1401	0.0630±0.0130	0	0.0125±0.0176	0.0325±0.0460	0.0190±0.0269	0.0360±0.0293	0	0.0375±0.0268	0.1048±0.0833	0.0881±0.0632
26	3,6-Octadienal, 3,7-dimethyl-		55722-59-3	0.1518±0.1116	0.0628±0.0251	0.2249±0.1618	0.1807±0.0731	0.0851±0.0387	0.2163±0.0995	0.2939±0.2351	0.1965±0.0312	0.1022±0.0567	0.1495±0.0679	0.0874±0.0444	0.1003±0.0457	0.1148±0.0857	0.1162±0.1335	0.1307±0.0444	0.0718±0.0665	0.1287±0.0537	0.1331±0.0134	0.2125±0.0220	0.1996±0.1022	0.1581±0.0659	0.2244±0.1059	0.2736±0.1050	0.4201±0.1690
27	3-Isopropylbenzaldehyde		34246-57-6	0	0	0.0107±0.0151	0	0.0226±0.0199	0.0215±0.0304	0.0091±0.0129	0.0038±0.0054	0	0.0120±0.0170	0	0.0163±0.0230	0	0	0.0060±0.0084	0.0020±0.0029	0.0130±0.0093	0.0139±0.0098	0	0.0237±0.0193	0.0235±0.0333	0	0	0.0189±0.0155
28	3-Methyl-2-(3-methylbut-2-enyl)-furan		15186-51-3	0.0243±0.0092	0.0508±0.0185	0.0821±0.0484	0.3025±0.0908	0.1639±0.0463	0.2645±0.0824	0.0974±0.0333	0.1099±0.0092	0.0456±0.0111	0.0817±0.0302	0.0912±0.0173	0.1063±0.0156	0.1583±0.0490	0.1221±0.0383	0.1398±0.0255	0.0536±0.0119	0.1869±0.0670	0.1376±0.0290	0.1040±0.0652	0.0439±0.0074	0.0936±0.0153	0.1685±0.0276	0.3522±0.2294	0.2153±0.1630
29	4-(2-Methoxypropan-2-yl)-1-methylcyclohex-1-ene		14576-08-0	0	0.0035±0.0050	0.0069±0.0053	0.0039±0.0055	0.0062±0.0088	0.0166±0.0234	0.0338±0.0294	0.0062±0.0088	0	0	0	0	0.0058±0.0082	0	0	0	0.0057±0.0080	0	0	0	0	0	0	0
30	4-Isopropyl-2-cyclohexenone		500-02-7	0	0.0072±0.0102	0	0.0077±0.0109	0	0.0098±0.0138	0.0073±0.0104	0.0054±0.0076	0	0.0023±0.0033	0.0121±0.0171	0	0	0	0.0157±0.0122	0	0	0	0.0038±0.0054	0.0073±0.0103	0	0.0081±0.0115	0.0090±0.0127	0.0175±0.0248
31	4-Terpineol		562-74-3	0	0	0	0	0	0	0	0	0	0	0	0.3385±0.4787	0	1.2652±1.7893	0	0.3217±0.4550	0	1.0086±1.4263	0	0	0	0	2.1804±2.1196	2.1712±3.0705
32	4-Thujanol		17699-16-0	0	0.0291±0.0412	0.0601±0.0850	0.2961±0.2238	0.4580±0.2392	0.6131±0.4605	1.2148±0.3946	1.5983±0.0826	0.1377±0.1098	0.3449±0.3756	0.1519±0.2148	0.2141±0.3028	1.3709±1.1703	1.0035±0.3637	1.0025±0.5527	0.4934±0.6169	0.1436±0.2031	0.0942±0.1333	0.2773±0.2096	0.2639±0.1936	0	0.0425±0.0602	0.2636±0.3728	0.3495±0.4942
33	Alloocimene		673-84-7	0	0	0	0	0	0	0	0.0141±0.0200	0.0373±0.0527	0.1226±0.1733	0.1097±0.1499	0.1088±0.1539	0.0137±0.0194	0	0.0135±0.0191	0.1570±0.1120	0.0080±0.0113	0.0220±0.0156	0	0	0	0	0.0169±0.0239	0
34	alpha,alpha-Dimethyl-4-methylenecyclohexanemethanol		7299-42-5	0.2009±0.1091	0.1695±0.0159	0.4295±0.3874	0.4909±0.1144	0.7058±0.4441	1.1776±0.6955	0.7175±0.1645	1.6091±1.3908	0.1620±0.0605	0.4451±0.3101	0.4238±0.3484	0.5874±0.5988	0.6851±0.3248	1.1920±0.2396	1.8726±0.5566	0.2736±0.0165	0.3002±0.1426	0.7198±0.5743	1.0246±0.4605	0.4903±0.2507	0.4748±0.2305	0.9355±0.1250	0.3894±0.0300	1.1461±0.5076
35	Camphene		79-92-5	0.0750±0.0407	0.2766±0.0903	0.3810±0.4093	0.5142±0.0787	0.4599±0.1990	0.7491±0.1684	0.2452±0.0677	0.3792±0.0261	0.1243±0.0890	0.2165±0.1443	0.1907±0.1061	0.2203±0.0394	0.6809±0.1116	0.3746±0.1803	0.9456±0.7862	0.1717±0.0134	0.1321±0.0336	0.2464±0.1028	0.2416±0.1243	0.0766±0.1083	0.3042±0.1742	0.2639±0.0656	0.7504±0.8118	0.3369±0.0372
36	Camphene hydrate		465-31-6	0.0037±0.0041	0.0019±0.0027	0	0.0074±0.0104	0	0	0	0	0.0007±0.0010	0.0002±0.0003	0.0081±0.0059	0	0.0022±0.0031	0	0	0	0	0	0	0	0.0007±0.0009	0	0	0
37	Camphor		76-22-2	0.0051±0.0058	0.0306±0.0267	0	0.0007±0.0010	0.0019±0.0018	0	0.0009±0.0012	0.0010±0.0014	0	0.0004±0.0006	0	0	0	0	0	0	0	0	0.0006±0.0009	0	0	0	0.0011±0.0015	0
38	Carene		13466-78-9	0	0	0.5096±0.7206	0.5994±0.3010	0	0.0606±0.0478	0.2132±0.0894	0.3380±0.2660	0	0	0.0240±0.0340	0	0.1070±0.1037	0.1511±0.0925	0.3705±0.2771	0	0.0634±0.0897	0.3077±0.3234	0.2468±0.3490	0.2275±0.1352	0	0.6087±0.3823	0.2548±0.2023	1.4756±0.5981
39	Carvone		99-49-0	0.0321±0.0454	0.0613±0.0293	0.0135±0.0191	0.0640±0.0480	0.0564±0.0229	0.0759±0.0668	0	0	0	0.0059±0.0083	0.0728±0.0632	0.0121±0.0170	0.0317±0.0448	0.0138±0.0098	0	0.0108±0.0153	0	0	0.0131±0.0186	0.0099±0.0139	0.0333±0.0242	0	0.0128±0.0181	0
40	Cineole		470-82-6	14.4352±10.6478	18.9057±1.8901	55.8496±47.7897	61.4989±10.6968	36.1848±7.6942	71.6125±2.7231	43.1160±17.1867	57.2224±40.6072	19.5687±3.0576	32.2933±15.0387	26.9438±13.8552	39.2470±29.4742	77.7960±34.1162	52.9981±37.8484	77.5555±9.3906	29.4286±11.1081	36.5711±8.1186	49.9519±8.2123	60.2877±14.7401	53.1574±17.2706	49.3913±15.7873	65.2318±27.6715	58.1281±23.0171	71.0419±31.3181
41	Cosmene		460-01-5	0.0165±0.0120	0.0279±0.0194	0.0735±0.0439	0.1162±0.0213	0.1055±0.0066	0.1570±0.0687	0.0947±0.0147	0.1192±0.0291	0.0271±0.0134	0.0636±0.0296	0.0332±0.0266	0.0411±0.0341	0.0890±0.0154	0.1186±0.0155	0.1125±0.0500	0.0363±0.0273	0.0352±0.0258	0.0327±0.0277	0.0639±0.0011	0.0605±0.0126	0.0504±0.0046	0.0408±0.0323	0.0749±0.0531	0.0694±0.0423
42	Cuminaldehyde		122-03-2	0.0336±0.0252	0.0603±0.0335	0.0186±0.0263	0.0798±0.0081	0.0341±0.0482	0.0621±0.0609	0	0.0094±0.0132	0.0699±0.0448	0.0667±0.0560	0.1334±0.0862	0.0246±0.0348	0.0590±0.0416	0.0268±0.0089	0.0226±0.0209	0.0188±0.0139	0.0178±0.0252	0.0159±0.0225	0.0385±0.0280	0	0.0670±0.0753	0.0455±0.0200	0.1229±0.0828	0.0234±0.0331
43	Fenchol		1632-73-1	0.0639±0.0452	0.0115±0.0092	0.0061±0.0086	0.1033±0.0741	0	0.1324±0.0233	0.0572±0.0808	0.4164±0.0797	0.0262±0.0257	0.0178±0.0252	0	0	0.1583±0.2238	0.1432±0.2025	0.3140±0.4440	0	0.1356±0.1918	0	0	0	0	0.0917±0.1296	0	0
44	Fenchone		1195-79-5	0.0395±0.0558	0	0.1229±0.1738	0.2569±0.1958	0.1090±0.1542	0	0.0257±0.0363	0.2911±0.0551	0.0642±0.0908	0	0	0.1033±0.1461	0.1206±0.1706	0	0.1804±0.2551	0	0.0619±0.0875	0	0	0	0	0	0.0634±0.0766	0
45	Fenchyl acetate		13851-11-1	0.0155±0.0219	0	0	0	0	0	0.0393±0.0556	0.1499±0.1137	0	0	0	0	0.0303±0.0429	0	0.0902±0.1275	0	0	0	0	0	0	0	0.0171±0.0241	0
46	Geranial		141-27-5	4.0003±2.2963	3.6437±1.2606	14.4185±10.9636	10.5001±1.8461	5.7841±2.0675	12.6269±2.6094	14.9956±10.4753	11.8915±1.5123	4.9678±1.7127	9.6427±4.2691	5.4080±2.0270	6.1704±1.4744	9.0277±6.5198	7.0265±5.3667	8.8964±1.4768	6.7451±5.1266	8.7756±2.5911	9.6985±1.2068	9.6083±0.9538	8.2079±4.0168	9.7789±3.4324	15.1264±5.5786	14.5609±4.7759	22.1126±6.6759
47	Isoneral		72203-97-5	0.1895±0.0778	0	0.5083±0.7188	0.4255±0.3112	0	0.4877±0.6897	0.2313±0.3271	1.0981±0.7778	0.0159±0.0225	0.2890±0.4088	0.0957±0.1353	0.0724±0.1024	0.9880±1.3973	0.5109±0.7225	0.3197±0.4522	0.2369±0.3350	0.1168±0.1651	0.1575±0.2228	0.4915±0.1428	0.3226±0.2290	0.1839±0.2600	0.2158±0.3052	0.3173±0.2501	0.8088±0.5944
48	Isopinocamphone		15358-88-0	0.0861±0.0395	0.0800±0.0133	0.0543±0.0460	0.1529±0.1385	0.1041±0.0763	0.2341±0.1457	0.2047±0.0546	0.2686±0.1302	0.0845±0.0317	0.0734±0.0540	0.0276±0.0391	0.0310±0.0254	0.2515±0.0679	0.2136±0.0292	0.1208±0.0859	0.0651±0.0345	0.0327±0.0054	0.0405±0.0288	0.0896±0.0259	0.0477±0.0350	0.0810±0.0200	0.0386±0.0328	0.0660±0.0492	0.0560±0.0655
49	Isoterpinolene		586-63-0	0	0	0.0136±0.0192	0.0018±0.0026	0	0.0024±0.0034	0.0202±0.0074	0.0196±0.0277	0	0	0	0	0.0032±0.0046	0.0080±0.0114	0.0214±0.0302	0	0.0076±0.0107	0.0046±0.0065	0	0.0201±0.0142	0	0.0410±0.0398	0.0155±0.0219	0.0192±0.0272
50	Lilac aldehyde C		53447-48-6	0	0	0	0.0556±0.0787	0.0657±0.0929	0	0	0	0	0	0	0	0.0464±0.0656	0	0	0.1460±0.1100	0	0.1804±0.2551	0.1792±0.2534	0	0	0	0	0.1334±0.1886
51	Limonene-1,2-epoxide		1195-92-2	0	0	0.0105±0.0148	0.1274±0.0259	0.0629±0.0889	0.1254±0.0892	0	0.0226±0.0319	0	0	0	0	0	0	0.0278±0.0393	0	0	0	0	0	0	0	0	0.0099±0.0140
52	Linalool		78-70-6	1.0319±0.7419	1.3520±1.0636	2.2764±1.4662	1.6294±0.7473	2.5879±0.8831	3.4817±1.3406	4.3402±4.4607	4.7929±2.1345	1.2224±0.7017	1.4686±1.1672	1.1966±0.6588	3.0044±2.3287	6.5223±5.4952	0.9423±0.2039	6.4864±1.2411	4.4904±5.1430	4.0552±2.4356	4.7175±2.6035	5.8463±6.2020	0.8378±0.7762	2.3433±1.2890	2.5556±0.5958	7.7588±5.3597	3.3692±3.3497
53	Linalool oxide, (Z)-		5989-33-3	0.0022±0.0031	0.0026±0.0036	0.0105±0.0148	0	0	0.0202±0.0286	0.0895±0.1266	0.0722±0.0573	0.0023±0.0033	0.0035±0.0050	0.0104±0.0147	0.0148±0.0107	0.0360±0.0509	0.0289±0.0409	0.0387±0.0547	0.0051±0.0072	0	0.0107±0.0151	0.0207±0.0226	0	0	0	0.0196±0.0204	0
54	l-Pinocarveol		547-61-5	0.6905±0.4883	0.3922±0.4139	0	0	0	0.2372±0.3355	0	0	0.1159±0.0960	0.9708±1.3729	0.2686±0.3798	0.0756±0.1070	1.7194±2.4137	0.3909±0.5528	0.1504±0.2128	0.0931±0.1317	0	0	0.1017±0.1438	0	0.9652±1.3650	1.1969±1.6927	0	0
55	m-Cymene		535-77-3	0.5819±0.4132	0.9404±0.1033	1.6867±1.8424	3.5002±2.0069	0	1.3621±0.6614	1.3219±0.4194	1.7149±1.4489	0.9146±0.5040	1.1552±0.3697	0.9207±0.3975	0.8889±0.6397	1.2371±0.8880	1.6277±0.3639	2.9324±2.0814	0.6584±0.4685	0.5223±0.7387	2.7575±1.8825	1.0127±1.4322	1.0118±0.7457	2.4128±0.7079	3.2392±1.5317	2.4825±1.8514	3.7044±1.9432
56	Methyl geranate		1189-09-9	0.2959±0.0694	0.3743±0.0456	0.1956±0.1588	0.9491±0.1147	1.3222±0.8336	1.4746±0.2145	1.3380±0.4405	1.3937±0.5198	0.3649±0.0300	0.9452±0.6358	0.6276±0.0851	0.4818±0.1254	0.6077±0.5112	1.4571±0.5330	1.1060±0.3322	0.2814±0.2341	0.7686±0.3505	0.2571±0.2409	0.5164±0.1403	0.4647±0.1879	0.3751±0.2970	0.6518±0.0432	0.6287±0.5600	0.8577±0.6445
57	Methyl rhodinolate		2270-60-2	0	0.0010±0.0013	0.0073±0.0103	0.0100±0.0073	0.0549±0.0561	0.0350±0.0165	0.0230±0.0106	0.0055±0.0050	0.0178±0.0251	0.0183±0.0097	0.0255±0.0134	0.0416±0.0336	0.0916±0.0357	0.0459±0.0430	0.0456±0.0343	0	0.0042±0.0031	0	0	0	0.0072±0.0102	0.0015±0.0022	0	0
58	Myrcene		123-35-3	0	0.2762±0.3906	5.5433±7.5347	4.1944±0.2306	3.1817±1.8390	4.2569±2.2932	4.0995±1.1344	6.4585±1.6518	0	0.9654±1.3653	1.1311±1.0666	1.2382±1.7510	4.8076±1.1625	5.3007±1.6902	6.8676±3.8628	0.7668±1.0845	1.8475±0.0365	3.4027±1.0864	3.5930±0.8919	3.3250±0.7407	0	4.0299±1.4367	4.0795±1.6177	7.5476±1.1625
59	Myrtenal		564-94-3	0.6477±0.4054	0.4681±0.2886	0.2945±0.2167	0.6023±0.0288	0.5348±0.3073	0.8695±0.2959	0.2841±0.1617	0.2854±0.1249	0.3233±0.1073	0.1758±0.1332	0.2168±0.2739	0.1256±0.0737	0.6101±0.6297	0.1847±0.0954	0.1785±0.1783	0.1287±0.1221	0.0466±0.0449	0.1117±0.0301	0.3005±0.1939	0.2578±0.1579	0.0880±0.0810	0.1685±0.0060	0.6957±0.3404	0.2494±0.2070
60	Neral		106-26-3	2.4066±1.1159	2.2396±0.8027	8.7772±6.0866	7.0701±1.4170	3.5679±1.3897	7.8132±2.7116	8.4549±5.4321	7.0520±0.8605	3.3179±1.1605	5.5935±2.4209	3.5928±1.3868	3.9678±1.1319	5.5415±3.7154	4.2739±4.0450	5.5474±1.5752	3.2376±2.5899	5.3440±1.7421	5.5706±0.4064	5.9278±0.5579	5.0317±2.7139	6.4236±1.9960	7.9127±2.6792	8.8231±4.0825	10.4298±3.0906
61	Ocimene		13877-91-3	1.2131±1.0346	0	0	5.2751±7.4601	0	0	0	0	0	0.0493±0.0697	0	0	4.0966±5.7935	0	0	0	0.0661±0.0934	1.8646±2.6370	0	0	3.2553±4.6037	7.4847±5.2941	0	5.0773±7.1804
62	o-Cymene		527-84-4	0.1217±0.1721	0	0.1058±0.1496	0	0.5198±0.0073	0	0	0.1275±0.1803	0	0	0	0.1165±0.1648	0.2417±0.3418	0	0.2357±0.3333	0.1659±0.2346	0.2563±0.2090	0	0.1123±0.1589	0.1140±0.1613	0	0	0.2296±0.3246	0
63	p-Cymen-8-ol		1197-01-9	0.0712±0.0504	0.0550±0.0362	0.0128±0.0094	0.0683±0.0360	0.0353±0.0201	0.0819±0.0157	0.0227±0.0163	0.0399±0.0098	0.0141±0.0121	0.0269±0.0217	0.0905±0.0765	0.0214±0.0104	0.0457±0.0296	0.0294±0.0195	0.0289±0.0136	0.0283±0.0121	0.0286±0.0103	0.0293±0.0064	0.0246±0.0174	0.0305±0.0176	0.0661±0.0472	0.0282±0.0070	0.0875±0.0369	0.0257±0.0197
64	Perillaldehyde		2111-75-3	0.2237±0.1582	0.2766±0.1784	0.2009±0.1140	0.4243±0.0345	0.2976±0.1351	0.4487±0.2197	0.1054±0.0557	0.1783±0.0541	0.3062±0.1864	0.4087±0.2200	0.5365±0.4927	0.1740±0.1200	0.3213±0.2302	0.2193±0.1137	0.1860±0.0631	0.0997±0.0481	0.1505±0.0450	0.1040±0.0501	0.1768±0.1053	0.1260±0.0681	0.2961±0.1861	0.1452±0.0319	0.4498±0.1723	0.1390±0.1760
65	Perillene		539-52-6	0.0132±0.0187	0.0202±0.0107	0.0192±0.0182	0.0456±0.0083	0.0259±0.0067	0.0531±0.0306	0	0.0229±0.0012	0.0120±0.0046	0.0188±0.0064	0.0305±0.0088	0.0262±0.0078	0.0335±0.0122	0.0114±0.0082	0.0077±0.0109	0.0115±0.0103	0.0191±0.0144	0.0097±0.0137	0.0017±0.0025	0	0.0432±0.0126	0.0086±0.0061	0.0472±0.0163	0.0146±0.0206
66	Pinocamphone		547-60-4	0	0	0.0514±0.0727	0.0116±0.0164	0.0970±0.1371	0	0	0	0	0.0921±0.1302	0.1090±0.0875	0.0697±0.0985	0	0	0.1073±0.1518	0	0	0	0	0.0276±0.0390	0	0.0172±0.0243	0.0125±0.0177	0.0050±0.0071
67	Pinocarveol		5947-36-4	0	0.1780±0.2518	0	0	0	0	0.0960±0.1358	0.8430±1.1922	0	0.3800±0.4594	0	0	0	0	0	0	0	0	0.2353±0.3328	0.1223±0.1730	0.3537±0.5003	0	0	0
68	Pinocarvone		30460-92-5	0.8291±0.5846	0.6598±0.3371	0.4620±0.3675	0.8606±0.1118	0.7369±0.3339	1.1852±0.5220	0.4302±0.2089	0.5083±0.0624	0.4304±0.1112	0.8008±0.5262	0.8204±0.6396	0.2918±0.1495	0.6790±0.3759	0.3953±0.1285	0.4105±0.1065	0.2618±0.1083	0.4280±0.0983	0.3704±0.0425	0.4739±0.2618	0.2813±0.1813	0.5926±0.3325	0.3778±0.0554	0.9370±0.4301	0.3819±0.2461
69	p-Menth-2-en-1-ol		619-62-5	0	0	0	0.0049±0.0069	0	0.0157±0.0111	0	0	0	0.0077±0.0109	0	0	0	0.0166±0.0125	0.0354±0.0340	0.0062±0.0088	0.0068±0.0097	0.0062±0.0088	0	0	0	0	0.0205±0.0174	0.0083±0.0117
70	Rose furan epoxide		92356-06-4	0.1528±0.2161	0.0550±0.0778	0.2324±0.1806	1.2992±0.2850	0.4344±0.4262	0.7727±0.2235	0.2440±0.1069	0.6825±0.5908	0.0844±0.0598	0.3192±0.2263	0.1083±0.1029	0.2806±0.2239	1.5069±1.3276	0.6683±0.3448	0.5776±0.4113	0.0829±0.1172	0	0.1247±0.1763	0.1568±0.2218	0.2062±0.1510	0.6429±0.1342	0.3225±0.2768	0.8385±0.3416	0.4885±0.3884
71	Sabinene		3387-41-5	0	0	3.8327±4.4058	5.6874±2.4772	4.0426±1.4134	8.9350±3.8759	6.7392±0.8520	5.5262±4.0518	0	0	0	0	9.2662±3.2676	9.1154±3.0879	9.1527±4.1767	0	2.9386±0.2742	4.0167±1.9822	4.9968±1.6691	3.8006±0.8126	0	4.4879±1.3227	6.3918±3.0633	8.7025±1.0435
72	Sabinene hydrate		546-79-2	0.3245±0.1204	0.3492±0.1743	0.9842±0.7377	1.3546±0.3054	1.1953±0.4378	1.8914±0.8049	1.4387±0.2891	1.6847±0.3512	0.3987±0.0075	0.7579±0.2743	0.6275±0.5243	1.0274±0.6507	1.7962±0.7664	1.9657±0.1076	1.5666±1.2743	0.5722±0.2833	0.8156±0.1308	1.0291±0.3417	1.1618±0.5649	0.9516±0.2099	0.8195±0.2099	0.5996±0.5355	1.2058±0.5618	1.0601±0.7735
73	Terpineol		98-55-5	3.0805±0.8432	3.0503±1.2765	5.7577±2.5149	4.6860±3.4293	7.1128±5.1813	12.9303±6.7188	10.1830±2.2038	12.7019±2.0611	3.4486±0.4773	6.2650±3.0962	4.4310±2.4210	7.1910±3.6471	11.8566±6.2275	12.3555±0.7990	13.0309±1.1296	1.6645±1.2861	4.7165±3.8300	5.6516±4.7561	8.0206±4.6043	6.6586±1.7162	7.4395±2.3324	6.8373±6.5630	11.4870±5.8545	16.8419±5.5671
74	Terpinolene		586-62-9	0.0302±0.0427	0.0380±0.0537	0.7068±0.8236	0.6969±0.2340	0.2791±0.1156	0.4773±0.2336	0.4704±0.0780	0.6581±0.1101	0.1206±0.0230	0.2303±0.1055	0.1338±0.0688	0.2618±0.1146	0.4359±0.0863	0.4033±0.0685	0.6857±0.3500	0.1959±0.0517	0.2345±0.0504	0.4646±0.1144	0.3463±0.1754	0.2753±0.0922	0.2881±0.0785	0.8991±0.4275	0.4466±0.2747	1.3903±0.4907
75	Tricyclene		508-32-7	0	0	0.0131±0.0186	0.0075±0.0106	0.0082±0.0116	0.0207±0.0154	0	0	0	0.0031±0.0044	0	0	0.0175±0.0124	0	0.0342±0.0343	0	0	0	0	0	0	0	0.0211±0.0298	0
76	α-Fenchene		471-84-1	0.0096±0.0030	0.0127±0.0020	0.0628±0.0676	0.0658±0.0064	0.0447±0.0150	0.0414±0.0299	0.0517±0.0048	0.0734±0.0193	0.0106±0.0018	0.0259±0.0156	0.0192±0.0067	0.0322±0.0169	0.0554±0.0469	0.0812±0.0253	0.0211±0.0298	0.0209±0.0088	0.0226±0.0052	0.0452±0.0041	0.0480±0.0118	0.0419±0.0148	0.0351±0.0102	0.0322±0.0285	0.0633±0.0272	0.0932±0.0247
77	α-Ocimene		502-99-8	0	0	0	4.1098±5.8122	3.9768±5.6241	3.9960±5.6511	8.0759±5.7662	0	0	3.8019±5.3665	0	0	3.5434±5.0112	13.5984±10.3960	2.9844±4.2206	0	0.0561±0.0793	0	3.4860±4.9300	0	0.0067±0.0095	0	0	0
78	α-Phellandrene		99-83-2	0	0.1692±0.2392	10.0522±14.1166	13.0929±5.3243	0.0636±0.0444	1.5025±1.2070	5.7483±2.7501	7.4134±5.4634	0	0.5015±0.7093	0.9936±0.9450	0.0642±0.0907	3.2849±2.7172	3.3460±1.8126	8.1277±6.0724	0.7790±1.1017	1.7226±2.0769	5.9015±5.4265	5.3048±6.0303	5.3685±3.2454	0	15.0395±9.3176	5.0687±3.9597	5.5477±7.8457
79	α-Terpinene		99-86-5	0.0449±0.0318	0.0237±0.0335	0.1963±0.2517	0.3429±0.0579	0.1704±0.1788	0.2195±0.0747	0.2873±0.0365	0.1980±0.1411	0	0.0865±0.1223	0.0806±0.0905	0	0.1839±0.1414	0.1074±0.0970	0.3106±0.1613	0	0.0921±0.0655	0.2128±0.0293	0.1348±0.1058	0.0496±0.0702	0.0536±0.0758	0.3828±0.1490	0.1545±0.1394	0.7290±0.2087
80	α-Thujene		2867-05-2	0.0813±0.0344	0.1016±0.0389	0.6741±0.7225	0	0.4892±0.2241	0.9293±0.3841	0.4062±0.2969	0.7280±0.5340	0.1024±0.0136	0.2517±0.1495	0.1967±0.1345	0.0304±0.0430	0.1915±0.2709	0.5730±0.4292	1.2620±0.6306	0.2523±0.1071	0.2967±0.0862	0.5920±0.0495	0.5786±0.0760	0.5479±0.1219	0.4197±0.0819	0.3776±0.3365	0.6545±0.2354	1.0601±0.7809
81	β-Phellandrene		555-10-2	0.0716±0.0236	0.1559±0.1290	0.3301±0.2914	0.4766±0.6740	0	0	0	0	0.1268±0.0944	0.2021±0.1463	0.2631±0.2167	0.1537±0.1276	0	0	0	0.1297±0.1302	0.2911±0.4117	0	0	0	0.2882±0.2080	0.2533±0.3582	0.8816±1.2467	0
82	γ-Terpinene		99-85-4	0.1290±0.0918	0.1924±0.0633	1.2789±1.4155	1.1946±0.2571	0.5844±0.2794	0.9478±0.4571	0.8938±0.1331	1.4166±0.4501	0.2108±0.0602	0.4431±0.2880	0.3065±0.1884	0.5576±0.2754	0.8867±0.2226	0.9578±0.2912	1.4645±0.7358	0.4769±0.1497	0.4687±0.0787	0.8746±0.1437	0.8150±0.2701	0.7363±0.1829	0.7600±0.2171	1.7939±0.6812	0.9234±0.2769	2.6900±0.8516
83	(3E,7E)-4,8,12-Trimethyltrideca-1,3,7,11-tetraene	Sesquiterpenes	62235-06-7	0	0.0062±0.0087	0.1874±0.1990	0	0.0637±0.0463	0.0675±0.0400	0.0399±0.0565	0.0411±0.0581	0	0.0164±0.0231	0	0.0711±0.1005	0.1201±0.1698	0	0.2659±0.2373	0.0611±0.0863	0.1286±0.1614	0.1079±0.1526	0.0277±0.0391	0	0.1271±0.1797	0.0437±0.0338	0.1284±0.1817	0.1357±0.1057
84	(−)-Germacrene D		23986-74-5	0.3890±0.3650	0.5081±0.1957	4.0582±4.0546	5.9439±2.3929	4.6486±2.6675	6.3582±2.7883	4.9006±1.9615	7.4031±2.4485	0.7846±0.3149	1.7305±0.8785	1.7485±0.2633	2.3992±1.6521	6.2615±2.8919	4.4446±0.6319	8.7937±6.3977	3.9603±2.3318	4.1264±2.1464	3.2240±1.4666	5.8902±3.6436	3.9984±1.2556	2.4156±0.6701	3.9973±0.7405	4.7387±2.4917	6.8891±2.0152
85	(−)-β-Elemene		515-13-9	0	0.0523±0.0531	0	0.0645±0.0912	0.3287±0.2596	0.3720±0.3928	0.1029±0.1455	0.2498±0.3533	0	0	0.0672±0.0950	0.1353±0.1913	0.1483±0.2097	0.3269±0.2382	0.6895±0.2997	0	0	0.2290±0.3238	0.5126±0.4099	0.3149±0.2234	0.0724±0.1024	0	0.4576±0.6471	0.4126±0.3054
86	(+)-Sativene		3650-28-0	0	0	0	0	0.1460±0.1033	0	0	0.0541±0.0765	0	0	0	0.0310±0.0439	0	0	0	0	0	0	0	0.0407±0.0575	0	0	0	0
87	(1S,4S,4aS)-1-Isopropyl-4,7-dimethyl-1,2,3,4,4a,5-hexahydronaphthalene		267665-20-3	0.0175±0.0150	0.0027±0.0039	0	0.0332±0.0045	0.0433±0.0158	0.0576±0.0748	0.0250±0.0354	0.0100±0.0141	0.0084±0.0118	0.0370±0.0280	0.0239±0.0338	0.0353±0.0499	0.0130±0.0184	0.0422±0.0535	0.0427±0.0391	0	0.0009±0.0013	0.0320±0.0452	0.0328±0.0275	0.0317±0.0224	0.0116±0.0141	0.0304±0.0238	0.0157±0.0137	0.0754±0.1056
88	(1S,4S,4aS,8aR)-1-Isopropyl-4,7-dimethyl-1,2,3,4,4a,5,6,8a-octahydronaphthalen-4a-ol		73365-77-2	0.0541±0.0395	0.0253±0.0223	0.0155±0.0219	0.0096±0.0136	0.0278±0.0220	0.0573±0.0442	0.0111±0.0158	0.0262±0.0185	0.0212±0.0101	0.0605±0.0404	0.0366±0.0248	0.0186±0.0133	0.0268±0.0191	0.0084±0.0119	0.0128±0.0181	0.0114±0.0161	0.0399±0.0296	0.0529±0.0187	0	0.0276±0.0390	0.0615±0.0711	0.0370±0.0118	0.0991±0.0709	0.1003±0.0744
89	(3R,3aR,3bR,4S,7R,7aR)-4-Isopropyl-3,7-dimethyloctahydro-1H-cyclopenta[1,3]cyclopropa[1,2]benzen-3-ol		38230-60-3	0.1577±0.1398	0.1871±0.1358	0.1502±0.1119	0.2660±0.0957	0.2761±0.1206	0.5597±0.4514	0.3453±0.0441	0.5433±0.0931	0.2318±0.0846	0.3394±0.0565	0.2251±0.0950	0.2629±0.0549	0.3525±0.2987	0.2201±0.0728	0.3961±0.0661	0.2808±0.3477	0.4629±0.2508	0.5111±0.2868	0.2312±0.1940	0.2736±0.1776	0.4861±0.2370	0.5255±0.2527	0.5326±0.3980	1.0232±0.5808
90	1,6-Dimethyl-4-isopropyltetralin		483-77-2	0.5637±0.3519	0.1745±0.0834	0.2017±0.1008	0.2547±0.0385	0.2675±0.0826	0.2748±0.1980	0.1713±0.0264	0.2112±0.0581	0.1564±0.0803	0.2130±0.0531	0.2004±0.1029	0.1297±0.0093	0.2095±0.1181	0.2436±0.0674	0.1842±0.0097	0.1193±0.0902	0.2260±0.1013	0.2493±0.0682	0.1328±0.0984	0.1966±0.0854	0.2594±0.1474	0.2473±0.1034	0.3740±0.2646	0.3897±0.0983
91	1-Epibicyclosesquiphellandrene		54274-73-6	0.0088±0.0124	0	0.0282±0.0199	0.0676±0.0540	0.1345±0.0641	0	0.0395±0.0558	0.2505±0.2659	0.0266±0.0206	0.0159±0.0225	0.0328±0.0307	0	0.0485±0.0685	0.0380±0.0537	0.0536±0.0758	0	0.0625±0.0884	0.1012±0.1431	0.0436±0.0617	0.1536±0.0686	0.0500±0.0353	0	0.0449±0.0634	0.3950±0.3639
92	1-Ethenyl-1-methyl-2,4-bis(1-methylethenyl)cyclohexane		110823-68-2	0	0	0	0	0	2.4986±1.9080	0	0	0	0	0	0.6944±0.9820	0	0.8360±1.1823	0	0	0	1.1370±1.6080	0	0	0	0.7988±1.1296	1.4880±2.1044	2.4621±3.4819
93	1-Methyl-4-(1-methylethylidene)-2-(1-methylvinyl)-1-vinylcyclohexane		3242-08-8	0.1693±0.2395	0.0556±0.0786	0.2479±0.3506	0.8087±0.6834	0	0.3464±0.4899	0	0	0	0	0.1327±0.1877	0.0349±0.0494	0	0.5109±0.6449	0	0.0603±0.0852	0.1516±0.2144	0	0	0.2729±0.3860	0	0.2193±0.3102	0	1.6810±2.3773
94	2-(3,8-Dimethyl-1,2,3,4,5,6,7,8-octahydroazulen-5-yl)propan-2-ol		13822-35-0	0	0.0144±0.0203	0	0	0.0169±0.0238	0.0399±0.0565	0.0094±0.0133	0	0	0.0137±0.0194	0	0	0.0401±0.0307	0.0181±0.0257	0.0343±0.0486	0.0371±0.0385	0	0	0	0	0	0.0356±0.0504	0	0.0892±0.0765
95	3,4-Dihydrocadalene		21391-99-1	0.0248±0.0109	0.0261±0.0115	0.0353±0.0154	0.0687±0.0147	0.0559±0.0206	0.0462±0.0446	0.0758±0.0295	0.1021±0.0098	0.0254±0.0070	0.0494±0.0229	0.0396±0.0204	0.0306±0.0020	0.0475±0.0144	0.0506±0.0261	0.0639±0.0193	0.0283±0.0104	0.0584±0.0248	0.0682±0.0120	0.0711±0.0369	0.0935±0.0461	0.0653±0.0488	0.0528±0.0106	0.1379±0.0839	0.1593±0.0766
96	7(14)-Isodaucen-10-one		73809-82-2	0	0	0	0	0	0.0459±0.0335	0	0	0	0.0151±0.0213	0	0	0	0	0	0	0	0	0	0	0.0141±0.0199	0	0	0.0288±0.0408
97	Alloaromadendrene		25246-27-9	0.0862±0.1219	0	0.0849±0.1201	0.6068±0.8581	0	0	0	0	0	0	0.5603±0.7923	0	1.7110±2.4197	2.3082±0.6797	0.5354±0.7572	0	0	0	0	0	1.3189±1.1961	0.2972±0.4204	0.9229±1.3052	0
98	Bicyclogermacren		24703-35-3	0	0	0.5749±0.8130	0.5181±0.7327	0	0.7908±1.1184	1.4646±2.0712	2.8777±2.6574	0	0	0	0	0.5386±0.7617	0	1.3873±1.9620	0.5869±0.8300	0.4375±0.6187	0	0	0.2670±0.3776	0	0	0.7422±1.0496	0
99	Bicyclosesquiphellandrene		54324-03-7	0	0	0	0.1323±0.0941	0.1140±0.0866	0.0890±0.0751	0	0.0759±0.1073	0	0.0230±0.0326	0.0247±0.0187	0.0464±0.0405	0.1016±0.1251	0.0616±0.0871	0.0319±0.0452	0.0932±0.1318	0.1001±0.0246	0.0291±0.0412	0.0089±0.0125	0.0974±0.0532	0.0118±0.0167	0	0	0
100	Cadina-1(10),4-diene		16729-01-4	0.1921±0.2717	0.3056±0.4321	0.2601±0.3678	0	0	0.9543±1.3496	0	0	0	0	0	0.5622±0.7951	2.0195±1.8528	0	0	1.0028±1.4182	1.7310±1.2258	1.1370±1.6080	0	0	0.3635±0.5141	2.0252±1.5249	0	2.4621±3.4819
101	Copaene		3856-25-5	0.4331±0.2471	0.5757±0.3975	1.1857±0.8132	3.9213±1.2035	3.6151±1.3465	5.5491±3.0803	3.6453±0.3629	4.0961±0.6748	0.4616±0.1247	1.6066±1.0450	0.7563±0.2739	1.7472±0.8610	4.0966±2.4319	3.6918±0.2819	4.8107±1.1008	2.2539±1.1321	3.9507±1.3744	3.9481±1.2940	3.9929±1.8248	2.9307±0.2340	2.0920±0.5192	3.9417±1.1402	5.5024±2.9417	6.6975±3.5369
102	Cubebol		23445-02-5	0.1568±0.0856	0.3004±0.3486	0.2785±0.2454	0.6960±0.3565	0.6829±0.2750	1.5347±1.2421	0.9871±0.2260	1.0645±0.1077	0.5932±0.2747	1.3364±0.2942	0.4832±0.3356	0.7562±0.5399	1.2705±1.2000	1.1703±0.3377	1.1808±1.1943	0.6513±0.9211	0.6408±0.2987	0.9619±0.4651	0.7897±0.7528	0.4718±0.1455	0.6408±0.2819	1.0305±0.4866	0.9455±0.9997	1.2442±1.0151
103	Elemol		639-99-6	0.1161±0.1642	0.1091±0.1543	0.2826±0.3997	0	0.5254±0.4810	0.6178±0.5210	0.5278±0.4333	0.6303±0.4844	0.1651±0.2335	0.3946±0.1617	0.2986±0.2112	0.2799±0.3959	1.2776±1.0549	0.4923±0.3481	0.9642±0.4433	0.3726±0.5269	0.2467±0.3489	0.1704±0.2409	0.5838±0.4834	0.2143±0.3030	0.1053±0.1490	0.5332±0.2262	0.5835±0.4136	0.6462±0.4921
104	Epicubenol		19912-67-5	0.0363±0.0261	0.0188±0.0266	0.0090±0.0128	0	0	0.0499±0.0706	0	0	0	0.0548±0.0775	0	0	0	0	0	0	0	0	0	0	0.0471±0.0666	0	0.0821±0.0601	0.1005±0.1421
105	epi-Eudesmol		15051-81-7	0.0137±0.0101	0.0187±0.0074	0.0195±0.0166	0.0398±0.0284	0.0482±0.0222	0.0338±0.0304	0.0331±0.0248	0.0138±0.0196	0.0189±0.0048	0.0206±0.0146	0.0195±0.0141	0.0294±0.0296	0.0182±0.0257	0.0309±0.0235	0	0.0563±0.0125	0.0055±0.0077	0.0037±0.0052	0.0059±0.0084	0.0392±0.0133	0.0711±0.0143	0.0158±0.0224	0.0325±0.0273	0.0291±0.0411
106	Guaiol		489-86-1	0	0.0199±0.0282	0.0454±0.0373	0.0704±0.0632	0.0601±0.0850	0.0281±0.0398	0.0479±0.0678	0.0348±0.0492	0	0.0178±0.0252	0.0213±0.0301	0.0221±0.0313	0.0772±0.1091	0.0440±0.0622	0.0564±0.0509	0	0.0406±0.0574	0.0258±0.0365	0.0394±0.0558	0	0.0165±0.0233	0.0325±0.0244	0.1110±0.0791	0.0242±0.0342
107	Hedycaryol		21657-90-9	0.0321±0.0334	0.1022±0.0815	0.1897±0.1342	0.5832±0.4164	0.1054±0.1491	0.0969±0.1371	0.0651±0.0920	0.1760±0.2489	0.1114±0.0816	0	0.0577±0.0815	0.1068±0.1151	0	0.2128±0.3009	0	0.1920±0.1581	0.1690±0.1511	0.2009±0.2241	0.0463±0.0654	0.1662±0.1361	0.1828±0.1315	0	0.0402±0.0568	0.1475±0.2086
108	Humulene		6753-98-6	0.0642±0.0908	0	0	0	0.4443±0.6283	0.9949±0.8848	0.2911±0.4116	0	0.0810±0.1145	0	0.2238±0.1591	0	1.1280±0.5893	0	0.4275±0.6045	0.0843±0.1192	0.1668±0.2359	0.8786±0.4884	0	0	0.2476±0.3502	0.4249±0.6009	0	0
109	Machilol		1209-71-8	0	0	0.0500±0.0707	0	0	0.0437±0.0618	0.0265±0.0375	0.0680±0.0961	0	0.0270±0.0381	0.0157±0.0222	0.0244±0.0345	0.0993±0.0755	0.0240±0.0339	0.1541±0.0933	0.0463±0.0655	0.0368±0.0521	0.0808±0.0571	0.0299±0.0423	0	0	0.0730±0.0532	0.0481±0.0681	0.0956±0.0710
110	Nerolidol		7212-44-4	0.0025±0.0036	0	0.0059±0.0083	0.0203±0.0144	0	0	0.0052±0.0074	0	0	0	0	0	0.0068±0.0096	0	0.0125±0.0177	0	0	0	0	0	0	0	0	0
111	Nerolidol trans-form		40716-66-3	0.6721±0.3933	1.2062±0.8279	2.4601±1.7446	3.4656±1.9080	2.9684±1.1462	5.3349±3.5693	2.8571±1.0685	4.6580±1.9022	1.1015±0.5188	2.8244±2.0923	1.1094±0.5948	1.7780±0.7339	3.4861±1.9252	4.5245±1.1444	6.3172±0.9657	3.1962±1.8042	2.5044±0.1862	3.2108±1.8053	2.9078±2.3166	1.3438±0.7405	3.1486±0.1574	4.3051±0.5402	4.4902±3.0762	7.1671±3.5473
112	Spathulenol		6750-60-3	0	0.0228±0.0323	0.0510±0.0721	0.1196±0.0846	0.1315±0.1174	0.1846±0.1578	0	0.1369±0.0970	0.0261±0.0369	0	0.0736±0.0521	0	0.0406±0.0574	0.0936±0.0765	0.1653±0.1732	0.0911±0.0785	0.1295±0.1431	0	0.1995±0.0592	0.1484±0.0551	0.0366±0.0518	0.0322±0.0456	0.1012±0.1431	0.0538±0.0760
113	Valerianol		20489-45-6	0	0	0.0274±0.0388	0	0.0233±0.0329	0.0448±0.0319	0.0099±0.0140	0.0128±0.0181	0	0.0114±0.0161	0	0.0119±0.0169	0.0870±0.0812	0.0111±0.0158	0.0836±0.0728	0.0210±0.0298	0.0193±0.0272	0.0181±0.0256	0.0578±0.0482	0	0.0098±0.0138	0	0.0703±0.0995	0.0254±0.0360
114	α-Cadinene		24406-05-1	0	0	0	0.0903±0.0639	0	0.1251±0.1769	0	0.0578±0.0817	0	0	0	0	0.0531±0.0750	0.0308±0.0436	0.1046±0.1480	0	0	0.0310±0.0439	0	0	0	0	0	0
115	α-Cubebene		17699-14-8	0.3245±0.1204	0.3515±0.1775	0.1261±0.1783	1.3549±0.3057	1.1965±0.4377	1.8971±0.8089	1.4387±0.2891	1.6847±0.3512	0.2629±0.1859	0.5857±0.4720	0.5553±0.5875	1.0274±0.6507	1.7962±0.7664	1.9687±0.1048	2.1346±0.6995	0.4116±0.4011	0.8156±0.1308	0.6537±0.5707	1.1661±0.5599	0.9539±0.2078	0.5230±0.4249	1.0898±0.4237	0.9308±0.8302	1.9713±0.5712
116	α-Eudesmol		473-16-5	0.0305±0.0229	0.0413±0.0128	0.1326±0.1323	0.0332±0.0470	0.1120±0.0517	0.1752±0.0781	0.1479±0.0547	0.2638±0.1389	0.0198±0.0281	0.0916±0.0443	0.0503±0.0397	0.0986±0.0706	0.2907±0.1588	0.0996±0.0713	0.3382±0.1992	0.1587±0.0896	0.1466±0.0747	0.1894±0.1121	0.1490±0.0856	0.0893±0.0282	0.1317±0.0238	0.1738±0.0640	0.1944±0.0991	0.2566±0.0442
117	α-Muurolene		10208-80-7	4.0003±2.2963	2.8043±2.2108	14.3450±10.8600	10.5001±1.8461	5.7841±2.0675	12.6269±2.6094	5.8855±2.7022	11.8915±1.5123	4.9678±1.7127	9.5992±4.2393	5.4080±2.0270	6.1704±1.4744	9.0277±6.5198	7.0265±5.3667	8.8964±1.4768	6.7451±5.1266	8.7053±2.4922	9.6666±1.1743	6.2043±4.4692	8.2079±4.0168	9.7789±3.4324	15.0487±5.5219	14.5154±4.7115	13.8804±5.6145
118	β-Cadinene		523-47-7	0.2225±0.1730	0.2110±0.1781	0.2553±0.3610	2.0792±0.8172	1.5067±1.1459	1.5434±2.1826	1.3488±0.9719	2.6990±0.5434	0.5554±0.1241	1.3616±0.6265	0.5919±0.4513	1.4115±0.6888	0	1.3936±1.0428	1.5567±1.1202	0	0.3070±0.4342	1.0362±1.4655	1.7503±1.4071	1.6051±0.0932	1.0397±0.7627	0.4880±0.6902	2.2526±1.8227	2.7790±2.1517
119	β-Caryophyllene		87-44-5	0.6831±0.5004	0.3222±0.4557	1.2271±0.1545	1.8849±1.6159	2.9738±0.9018	4.2248±1.7645	3.5447±0.5395	3.0338±2.5478	0.6620±0.4681	1.6699±1.2019	0.9572±0.4087	2.2032±0.9336	3.0695±0.3343	3.6612±0.4033	4.5465±1.3733	1.3918±0.6346	2.2948±0.9993	1.9892±0.7909	2.0989±1.6304	1.8755±0.1596	1.6247±0.7593	2.3203±0.5833	0.4964±0.7020	2.4763±1.7523
120	β-Caryophyllene epoxide		1139-30-6	0.0487±0.0390	0.0851±0.0300	0.0398±0.0564	0.1769±0.0394	0.1201±0.0903	0.2382±0.0773	0.0369±0.0522	0.1031±0.0730	0.1198±0.0651	0.1902±0.0629	0.0839±0.0609	0.0356±0.0310	0.1221±0.0947	0.1427±0.1264	0.1713±0.0423	0.0512±0.0407	0.1410±0.1140	0.1476±0.0474	0.1666±0.0693	0.1396±0.1109	0.1514±0.1280	0.1586±0.0444	0.3001±0.0710	0.2089±0.1752
121	β-Copaene		18252-44-3	0	0.3235±0.4575	0.2528±0.1870	1.5485±1.1264	1.1489±1.0579	1.9617±1.4043	0.8011±0.5756	1.5338±0.1171	0.2899±0.2058	0.5752±0.4168	0.2459±0.2027	1.1437±0.5848	1.9408±0.9938	2.0042±0.6850	1.7743±0.5068	0.7304±0.6037	1.1765±1.2919	0.2993±0.4232	0	0.7409±1.0478	1.1143±0.7894	3.0490±3.4777	2.3207±3.2819	3.8007±2.6904
122	β-Eudesmol		473-15-4	0.0508±0.0364	0.0546±0.0397	0.2012±0.1580	0.1253±0.0922	0.1551±0.0748	0.2368±0.1036	0.1838±0.0663	0.3283±0.1799	0.0609±0.0151	0.1269±0.0579	0.0837±0.0616	0.1521±0.0777	0.3696±0.1792	0.1716±0.0362	0.4267±0.2548	0.2399±0.1104	0.2225±0.1159	0.2350±0.1377	0.1876±0.1375	0.1333±0.0372	0.1945±0.0307	0.2633±0.0930	0.2540±0.1294	0.3284±0.0473
123	γ-Cadinene		39029-41-9	0	0	0	0.0774±0.1094	0	0	0	0	0	0	0.0202±0.0286	0.2169±0.1804	0.1559±0.1540	0.1572±0.1336	0	0.0989±0.1398	0.0698±0.0987	0.0203±0.0287	0.1221±0.1726	0	0.0242±0.0343	0	0.1293±0.1828	0.1761±0.2490
124	γ-Muurolene		30021-74-0	1.7017±1.7991	0.1908±0.2129	4.6467±3.5839	6.1875±5.1533	5.6826±2.5159	11.1504±8.8599	8.3017±4.6008	7.5268±5.3469	1.7470±1.6204	6.2790±3.1160	1.7817±1.4742	7.1910±3.6471	9.6679±8.3584	6.2828±4.8223	6.0315±5.6139	3.5786±4.6500	6.2549±3.6334	9.7430±3.1389	7.2272±5.5787	5.1452±2.9242	5.4691±3.7650	10.8974±4.5300	11.4870±5.8545	16.8419±5.5671
125	δ-Cadinol		19435-97-3	0.0114±0.0108	0.0086±0.0121	0.0069±0.0097	0.0335±0.0034	0.0140±0.0198	0.0482±0.0384	0.0206±0.0146	0.0234±0.0170	0.0194±0.0170	0.0452±0.0165	0.0162±0.0118	0.0148±0.0210	0.0362±0.0309	0.0238±0.0193	0.0260±0.0368	0.0208±0.0295	0.0298±0.0216	0.0355±0.0262	0.0163±0.0231	0.0102±0.0144	0.0278±0.0242	0.0307±0.0217	0.0433±0.0335	0.0712±0.0458
126	δ-Guaiene		3691-11-0	0.0125±0.0176	0.0204±0.0157	0.0635±0.0508	0.2060±0.1575	0.0129±0.0183	0.0825±0.0810	0.0842±0.0766	0.1283±0.0940	0.0070±0.0099	0.0220±0.0157	0.0081±0.0115	0	0.2053±0.1526	0.1083±0.1008	0.2307±0.2028	0	0.0860±0.0775	0.0660±0.0934	0.0153±0.0216	0.0222±0.0315	0.0198±0.0280	0.1690±0.1387	0.2180±0.1281	0.3553±0.1227
127	(2E,4E)-2,4-Octadienal	Aldehydes	30361-28-5	0	0	0.2222±0.2621	0.0556±0.0787	0	0.0342±0.0484	0.0372±0.0527	0	0	0.0111±0.0157	0.0359±0.0508	0.0249±0.0352	0.1476±0.1242	0	0.0592±0.0837	0.0575±0.0813	0.1356±0.1918	0.1032±0.1459	0.0747±0.1057	0.0281±0.0398	0	0.2495±0.1990	0	0
128	(6Z,9Z)-Pentadecadienal		121781-63-3	0	0	0	0	0	0.0508±0.0719	0	0	0	0	0	0	0	0.0800±0.1131	0	0	0	0	0	0	0.0250±0.0353	0	0.0959±0.0729	0
129	(E)-2-Decenal		3913-81-3	12.6285±7.9294	18.4049±5.6208	0	28.8682±7.5136	25.4247±13.5392	27.3248±13.1535	14.8256±15.1336	8.4220±11.9105	3.7202±5.2611	10.8491±6.2712	7.7679±9.1294	18.9329±16.9233	18.0548±18.3774	30.2431±18.5514	25.4989±7.5111	6.8269±5.8906	20.2020±17.6278	14.2958±5.9987	24.5948±4.7234	19.0177±10.2019	16.6301±12.5879	13.1358±9.3722	38.7147±10.5951	49.1121±14.5752
130	(E)-2-Dodecenal		20407-84-5	3.5028±4.2629	1.1213±1.5857	10.4394±9.0625	6.4830±5.0917	4.3163±3.4431	5.0173±3.6277	8.1620±8.6708	10.6786±9.9616	1.4385±2.0344	0	0.3838±0.5427	2.0240±2.0577	1.0867±1.5368	10.2201±13.3037	5.8683±4.7434	10.8599±13.9393	10.8822±12.2086	2.8995±2.0941	5.0213±3.6952	4.9777±3.3421	10.0155±8.5194	5.2647±4.3556	3.6184±5.1172	11.5839±8.9133
131	(E)-2-Heptenal		18829-55-5	0.0072±0.0041	0.0060±0.0054	0	0.0155±0.0110	0.0129±0.0092	0.0218±0.0042	0.0015±0.0021	0.0132±0.0017	0.0059±0.0046	0.0073±0.0062	0.0087±0.0123	0	0.0112±0.0080	0	0.0048±0.0038	0.0161±0.0052	0.0074±0.0056	0.0158±0.0028	0.0160±0.0057	0.0032±0.0045	0.0175±0.0089	0.0094±0.0069	0.0187±0.0137	0
132	(E)-2-Nonenal		2463-53-8	0	0	0.0105±0.0148	0	0	0	0	0.0304±0.0430	0	0.0285±0.0402	0	0	0	0	0	0	0.0130±0.0184	0	0	0.0325±0.0239	0	0.0324±0.0458	0	0
133	(E)-2-Octenal		2548-87-0	1.9079±0.3456	1.4895±0.2890	4.0605±2.7882	1.4977±0.3363	1.0759±0.4827	1.6065±0.7808	2.2069±1.6274	3.8882±1.4688	1.6498±0.3379	2.0371±0.5567	1.3029±0.9055	2.2034±1.3501	2.2648±1.0465	1.0267±0.7439	2.1416±0.7859	3.0826±1.6529	4.0368±1.2874	4.1661±0.3264	2.8442±1.1447	2.2626±1.3120	3.3118±1.2657	6.1318±2.6380	3.9585±0.7834	5.3927±2.2596
134	(E)-4-Decenal		65405-70-1	0.3535±0.0977	0.6537±0.2912	0.8198±0.1144	1.7781±0.8079	1.6239±0.6920	0.8232±0.7670	0.8845±0.7116	1.6595±0.2192	0.5137±0.0788	0.3158±0.3129	0.5256±0.3889	0.5307±0.4283	1.3535±0.9181	1.0636±0.7562	1.7668±0.5158	0.9865±0.4487	2.2035±1.5989	1.6306±2.3060	2.5489±0.4953	1.1039±0.9075	1.0364±0.7354	3.0140±3.4090	4.0507±2.1027	5.4018±0.3615
135	(E,E)-2,4-Decadienal		25152-84-5	0.0337±0.0476	0.1686±0.0652	0.2381±0.0322	0.4164±0.0451	0.3392±0.1448	0.1303±0.1842	0.2021±0.1741	0.4230±0.1188	0.1741±0.0704	0.1396±0.1253	0.2104±0.1290	0.2052±0.2019	0.7914±0.4319	0.3937±0.3099	0.2407±0.1788	0.2305±0.1632	0.4533±0.1486	0.3855±0.3038	0.2482±0.0664	0.1329±0.1036	0.3622±0.3361	0.4009±0.3312	0.4988±0.1557	0.3523±0.0817
136	(E,Z)-2,4-Decadienal		25152-83-4	0	0	0	0	0	0.2015±0.1470	0	0	0	0.0632±0.0893	0	0	0	0	0.1322±0.1869	0	0	0	0	0	0.1286±0.1818	0	0	0
137	(E,Z)-2,6-Dodecadienal		21662-13-5	0.1862±0.1140	0.2084±0.1067	0.2271±0.0353	0.2660±0.0957	0.2210±0.1812	0.5905±0.4138	0.3453±0.0441	0.5433±0.0931	0.2318±0.0846	0.6508±0.4256	0.1857±0.1243	0.1980±0.0918	0.3822±0.2646	0.2855±0.1864	0.3961±0.0661	0.3882±0.2892	0.4629±0.2508	0.5111±0.2868	0.3277±0.1078	0.1101±0.0778	0.4861±0.2370	0.5255±0.2527	0.6422±0.2562	1.0232±0.5808
138	(Z)-4-Decenal		21662-09-9	0	0	0	0	0	0.8914±1.2606	0	0	0	0.2504±0.3542	0	0	0	0	0	0	0.4426±0.6259	1.3804±0.9855	0	0	0	0	0	0
139	2,3-Dihydro-1H-indene-4-carbaldehyde		51932-70-8	0.2536±0.1438	0.3070±0.0770	1.0488±0.6761	0.6147±0.3333	0.2497±0.0363	0.8267±0.3652	0.9312±0.7147	0.8167±0.3122	0.3384±0.1281	0.6994±0.2559	0.3658±0.1384	0.7308±0.3803	1.0578±0.3651	0.5741±0.5159	1.4258±0.3973	0.5025±0.3420	1.0560±0.2176	1.5476±0.1155	0.8675±0.1803	0.7344±0.2575	1.7550±0.3390	2.5070±1.3696	2.5817±0.7351	2.2820±0.5529
140	2,4-Dimethyl benzaldehyde		15764-16-6	0	0.0503±0.0712	0.0022±0.0031	0	0	0	0	0	0	0	0.0051±0.0073	0.0075±0.0105	0.0222±0.0314	0	0	0.1010±0.0326	0.0217±0.0154	0.0287±0.0207	0.0329±0.0465	0	0.1913±0.1639	0	0.0705±0.0996	0
141	2,4-Heptadienal		4313-03-5	0	0.0035±0.0050	0.0026±0.0037	0	0	0.0035±0.0049	0	0	0.0011±0.0016	0.0043±0.0031	0.0051±0.0073	0	0.0032±0.0046	0	0	0.0109±0.0056	0.0069±0.0050	0.0059±0.0042	0.0043±0.0060	0	0.0052±0.0040	0.0079±0.0056	0.0048±0.0068	0
142	2-Butenal, 2-methyl-		1115-11-3	0.0010±0.0013	0.0016±0.0012	0.0309±0.0410	0.0226±0.0156	0.0108±0.0032	0.0040±0.0034	0.0032±0.0046	0	0.0033±0.0024	0.0026±0.0009	0.0033±0.0030	0.0081±0.0069	0.0567±0.0530	0.0025±0.0036	0.0200±0.0211	0.0083±0.0061	0.0170±0.0130	0.0290±0.0169	0.0042±0.0033	0	0.0146±0.0105	0.0062±0.0087	0.0273±0.0076	0
143	2-Dodecenal		4826-62-4	1.3769±1.9472	5.7086±4.0423	5.3911±7.6241	4.2822±6.0560	6.3831±9.0270	6.4998±9.1921	3.1073±4.3944	8.8268±12.4830	6.0288±4.3511	9.2610±3.8577	6.6228±4.7757	4.4601±6.3076	13.8193±10.5996	4.3588±6.1642	3.7115±5.2489	8.6223±12.1938	6.1994±8.7673	10.0194±14.1696	5.0423±7.1309	0	3.6983±5.2301	8.8701±12.5442	14.3771±10.2771	9.7559±13.7969
144	2-Hexenal		505-57-7	0.1447±0.0601	0.0948±0.0458	0.0609±0.0666	0.0048±0.0067	0.0043±0.0061	0.0134±0.0189	0.0004±0.0005	0.0214±0.0303	0.1055±0.0366	0.0552±0.0465	0.0519±0.0460	0.0824±0.0626	0.0125±0.0176	0	0.0083±0.0064	0.1304±0.0349	0.0868±0.0674	0.1040±0.0741	0.0641±0.0532	0.0129±0.0144	0.1313±0.1092	0.1582±0.1481	0.0426±0.0303	0
145	2-Methylbutyraldehyde		96-17-3	0	0	0.0045±0.0057	0.0034±0.0011	0.0024±0.0018	0.0043±0.0011	0.0012±0.0005	0.0024±0.0011	0.0003±0.0004	0.0006±0.0004	0.0009±0.0005	0.0056±0.0045	0.0202±0.0043	0.0080±0.0016	0.0150±0.0030	0.0008±0.0005	0.0053±0.0047	0.0071±0.0019	0.0024±0.0018	0.0006±0.0004	0.0032±0.0009	0.0037±0.0027	0.0067±0.0028	0.0004±0.0005
146	2-Nonenal		18829-56-6	0.0147±0.0105	0.0377±0.0101	0.0475±0.0429	0.0552±0.0092	0.0760±0.0394	0.0780±0.0017	0.0663±0.0153	0.0818±0.0589	0.0517±0.0138	0.0386±0.0273	0.0442±0.0407	0.0486±0.0512	0.0772±0.0278	0.0979±0.0789	0.1151±0.0385	0.0757±0.0295	0.0481±0.0341	0.0623±0.0233	0.0667±0.0212	0.0168±0.0238	0.0815±0.0199	0.0600±0.0480	0.1084±0.0301	0.1122±0.0220
147	2-Undecenal		2463-77-6	0.0195±0.0276	0.0422±0.0348	0.0598±0.0846	0.0354±0.0500	0.0597±0.0844	0	0.0783±0.0597	0.2229±0.1886	0.0233±0.0329	0.0994±0.0303	0.0934±0.0640	0.0696±0.0628	0.1980±0.1461	0.1925±0.2723	0.1581±0.0360	0.0933±0.1319	0.1857±0.1537	0.1839±0.2600	0.0876±0.1239	0	0.2001±0.0902	0.1418±0.1521	0.2637±0.0914	0.1013±0.1432
148	3-Methylbutanal		590-86-3	0	0.0001±0.0001	0.0027±0.0038	0.0012±0.0001	0.0024±0.0015	0.0024±0.0019	0.0007±0.0003	0.0011±0.0007	0.0001±0.0001	0.0004±0.0003	0.0027±0.0017	0.0074±0.0053	0.0206±0.0034	0.0144±0.0028	0.0096±0.0023	0.0034±0.0023	0.0071±0.0048	0.0098±0.0038	0.0027±0.0008	0.0003±0.0002	0.0025±0.0009	0.0050±0.0035	0.0108±0.0037	0.0026±0.0021
149	Acetaldehyde		75-07-0	0.0202±0.0119	0.0161±0.0054	0.0842±0.0672	0.0491±0.0416	0.0824±0.0553	0.1618±0.0245	0.0203±0.0076	0.0198±0.0071	0.0085±0.0062	0.0274±0.0112	0.0077±0.0062	0.0605±0.0756	0.0369±0.0152	0.0425±0.0339	0.0396±0.0400	0.0284±0.0294	0.0282±0.0277	0.0085±0.0060	0.0277±0.0317	0.0923±0.0126	0.0809±0.0161	0.0396±0.0412	0.0397±0.0470	0.0382±0.0540
150	Benzaldehyde		100-52-7	0.0209±0.0128	0.0977±0.0102	0.1581±0.0510	0.2873±0.1391	0.2853±0.1067	0.2951±0.0929	0.0889±0.0093	0.1100±0.0176	0.1092±0.1021	0.0648±0.0244	0.1259±0.0104	0.2984±0.0524	0.5160±0.0934	0.2333±0.0495	0.3237±0.0925	0.6759±0.2542	0.9711±0.2078	0.5204±0.0461	0.1791±0.0660	0.0436±0.0154	0.7267±0.2808	0.5502±0.1858	0.6188±0.0731	0.1399±0.0300
151	Decaldehyde		112-31-2	0.9209±0.5480	1.3066±0.4291	7.0341±7.3820	3.6304±1.7327	1.7795±0.4535	1.5869±0.7270	2.4402±1.8421	4.2304±1.9907	2.9854±2.5659	1.2298±0.7889	2.6226±1.3823	2.4992±2.1208	3.7402±2.3826	2.7796±1.7021	1.4656±0.2390	1.9025±1.1182	2.3354±0.7117	1.3833±0.9202	1.0585±0.0963	1.1935±0.7559	1.4997±0.6867	1.4493±1.2220	1.9804±0.9410	1.7577±0.7128
152	Furfural		1998-01-1	0	0	0	0	0	0	0	0	0	0	0	0.0002±0.0003	0	0	0	0.0003±0.0005	0	0	0.0035±0.0049	0.0017±0.0024	0	0.0042±0.0053	0.0160±0.0226	0.0299±0.0220
153	Glyceraldehyde		56-82-6	0.0065±0.0051	0	0	0	0	0	0	0	0	0.0048±0.0068	0	0	0	0	0	0.0159±0.0224	0	0	0	0	0	0	0	0
154	Helicin		618-65-5	0	0	0	0	0	0	0	0	0	0	0	0	0	0.0055±0.0077	0.0324±0.0317	0	0	0	0	0	0	0	0	0.2114±0.2990
155	Heptanal		111-71-7	0.0062±0.0044	0.0181±0.0064	0.0563±0.0398	0.0945±0.0254	0.0655±0.0249	0.1735±0.0685	0.0695±0.0511	0.1940±0.0529	0.0192±0.0117	0.0234±0.0150	0.0321±0.0150	0.0372±0.0354	0.2007±0.1130	0.1450±0.0879	0.1992±0.0986	0.0372±0.0160	0.0880±0.0217	0.1057±0.0794	0.0598±0.0082	0.0548±0.0294	0.0845±0.0441	0.0821±0.0733	0.1188±0.0458	0.0503±0.0152
156	Hexaldehyde		66-25-1	0.0465±0.0266	0.0892±0.0368	0.0941±0.0761	0.2127±0.0902	0.1673±0.0926	0.2197±0.1025	0.0892±0.0361	0.1510±0.0309	0.0379±0.0195	0.0917±0.0836	0.1342±0.1468	0.0504±0.0262	0.1574±0.0531	0.1591±0.1382	0.1068±0.0317	0.0650±0.0211	0.1094±0.0268	0.1519±0.0138	0.1205±0.0738	0.0797±0.0418	0.0837±0.0213	0.1114±0.0338	0.2532±0.0631	0.1004±0.0396
157	Isobutyraldehyde		78-84-2	0	0.0023±0.0032	0.0102±0.0091	0.0210±0.0056	0.0057±0.0080	0.0171±0.0130	0.0083±0.0059	0.0126±0.0089	0.0026±0.0037	0.0036±0.0050	0.0095±0.0002	0.0046±0.0065	0	0	0.0073±0.0104	0	0	0	0.0092±0.0067	0.0110±0.0023	0.0174±0.0013	0	0.0085±0.0121	0.0043±0.0060
158	Lauryl aldehyde		112-54-9	0.1916±0.1042	0.1282±0.1053	0.5410±0.2441	0.5538±0.1860	0.5368±0.1573	0.4129±0.3031	0.5302±0.5346	0.9420±0.3369	0.4306±0.1722	0.1935±0.2736	0.2839±0.0868	0.1472±0.2082	0.8142±0.5158	0.7859±0.5958	0.3889±0.2751	0.2577±0.1527	0.2497±0.1991	0.0673±0.0952	0.2334±0.1964	0.1642±0.2322	0.2203±0.1558	0.3943±0.3252	0.2554±0.1853	0.8465±0.0706
159	Lilac aldehyde A		53447-46-4	0	0	0	0	0	0	0	0	0	0	0	0.2455±0.1999	0	0	0	0	0.1413±0.1999	0	0	0.0610±0.0863	0.3065±0.0808	0.0917±0.1296	0.3804±0.3410	0.0774±0.1095
160	Nonanal		124-19-6	0.1507±0.1070	0.2642±0.1052	0.2261±0.0558	0.4776±0.0138	0.3157±0.2294	0.5247±0.0258	0.3125±0.0401	0.4445±0.0197	0.1481±0.0426	0.2382±0.0881	0.4239±0.3024	0.3299±0.1650	0.3128±0.2435	0.5280±0.2295	0.4897±0.0303	0.2490±0.0240	0.4050±0.0286	0.5348±0.0964	0.4496±0.1481	0.2946±0.0697	0.4365±0.0687	0.4391±0.1275	0.7443±0.1673	0.3602±0.0578
161	Octylaldehyde		124-13-0	0.1647±0.0323	0.2221±0.0713	1.0611±0.8584	0.5276±0.1603	0.2886±0.0178	0.5488±0.2942	0.8915±0.7531	1.0760±0.1624	0.2422±0.0379	0.2690±0.0781	0.2525±0.1721	0.4024±0.3472	0.8167±0.3858	0.4646±0.2992	0.8215±0.1751	0.4609±0.2622	0.7719±0.2709	1.3345±0.2177	0.7848±0.2517	1.0278±0.5253	0.6605±0.2074	1.3421±0.5106	1.0391±0.1173	1.4091±0.6187
162	Pentanal		110-62-3	0.0008±0.0011	0.0037±0.0014	0.0027±0.0038	0.0137±0.0097	0.0080±0.0038	0.0112±0.0097	0.0037±0.0004	0.0073±0.0012	0.0015±0.0021	0.0085±0.0092	0.0068±0.0062	0.0020±0.0014	0.0116±0.0027	0.0074±0.0047	0.0057±0.0053	0.0036±0.0011	0.0057±0.0018	0.0083±0.0013	0.0065±0.0027	0.0091±0.0036	0.0099±0.0027	0.0058±0.0009	0.0132±0.0018	0.0018±0.0025
163	Phenylacetaldehyde		122-78-1	0.0086±0.0122	0.0093±0.0031	0.0282±0.0112	0.0904±0.0306	0.0869±0.0072	0.0728±0.0245	0.1127±0.1099	0.0552±0.0042	0.0155±0.0083	0.0168±0.0102	0.0229±0.0044	0.0456±0.0395	0.1683±0.0719	0.1097±0.0599	0.1310±0.0433	0.0279±0.0118	0.0396±0.0285	0.0986±0.0725	0.0764±0.0150	0	0.0628±0.0357	0.0627±0.0235	0.1088±0.0491	0.0370±0.0106
164	α-Campholenaldehyde		4501-58-0	0.2370±0.1694	0.2189±0.0968	0.0486±0.0382	0.1209±0.0986	0.0970±0.0687	0.2382±0.0524	0.1034±0.0753	0.1450±0.0328	0.0476±0.0394	0.0586±0.0828	0.3481±0.3003	0.0544±0.0385	0.1402±0.0297	0.1054±0.1491	0.1159±0.1037	0.1542±0.1059	0.1018±0.0431	0.0842±0.0647	0.1437±0.1032	0.1218±0.0970	0.2105±0.2343	0.0855±0.0210	0.3563±0.1165	0.1110±0.0885
165	α-Methylcinnamaldehyde		101-39-3	0.0095±0.0134	0.0128±0.0098	0.0806±0.0554	0.0254±0.0359	0.0108±0.0152	0.0409±0.0578	0.1135±0.0778	0.0791±0.0660	0.0258±0.0188	0.0679±0.0219	0.0334±0.0055	0.0544±0.0479	0.0369±0.0521	0.0824±0.0917	0.1602±0.0327	0.0395±0.0463	0.1403±0.0095	0.2251±0.0491	0.1710±0.0583	0.1452±0.0451	0.2588±0.0719	0.6226±0.3768	0.8073±0.3386	0.7759±0.2259
166	1,2,3-Trimethylbenzene	Hydrocarbons	526-73-8	0.0013±0.0018	0.0009±0.0013	0.0016±0.0022	0	0	0	0	0	0	0	0.0051±0.0072	0	0	0	0	0	0	0.0080±0.0113	0	0	0.0076±0.0108	0	0	0.0095±0.0069
167	1,2,4-Trimethylbenzene		95-63-6	0	0	0	0	0	0	0	0	0.0017±0.0024	0	0	0	0	0	0	0.0043±0.0061	0.0079±0.0112	0.0161±0.0114	0.0265±0.0059	0.0079±0.0112	0	0.0179±0.0155	0.0098±0.0139	0
168	1,3,5,5-Tetramethyl-1,3-cyclohexadiene		4724-89-4	0.0037±0.0052	0	0	0	0	0.0124±0.0175	0.0145±0.0206	0	0	0.0154±0.0217	0.0141±0.0200	0	0	0	0	0	0	0.0311±0.0060	0.0140±0.0198	0.0142±0.0200	0	0.0115±0.0163	0	0
169	1,3,5-Trimethylbenzene		108-67-8	0	0	0	0	0	0	0	0	0	0.0030±0.0043	0	0	0	0	0	0.0156±0.0221	0.0072±0.0102	0	0.0129±0.0095	0	0	0	0.0126±0.0105	0
170	1,4,7,-Cycloundecatriene, 1,5,9,9-tetramethyl-, Z,Z,Z-		0-00-0	0.0437±0.0618	0.1761±0.0109	0.3143±0.2180	1.0681±0.3972	0.4311±0.3488	0.3142±0.4443	0.5032±0.3716	1.6120±1.3946	0.0836±0.0653	0.4726±0.2845	0	0.6157±0.5890	0	1.0055±0.3548	1.4472±1.0874	0.3659±0.3544	0.4221±0.3145	0	1.0266±0.4618	0.9136±0.3584	0.3147±0.2891	0.6832±0.4831	1.0860±0.4993	1.2839±0.4177
171	1,4-Pentadiene		591-93-5	0	0	0.0314±0.0444	0.0549±0.0777	0.0495±0.0699	0	0	0	0	0.0111±0.0157	0.0110±0.0155	0	0	0	0.0887±0.0693	0	0	0.0474±0.0670	0	0	0.0170±0.0240	0	0	0.1292±0.1019
172	1-Methoxyoctane		929-56-6	0	0	0.0219±0.0204	0	0	0	0.0032±0.0035	0.0281±0.0397	0	0	0	0	0.0737±0.1043	0	0	0	0	0	0	0	0	0	0	0
173	1-Nonene		124-11-8	0	0	0	0.0021±0.0030	0	0	0	0.0045±0.0032	0	0	0.0046±0.0064	0	0.0016±0.0023	0.0029±0.0041	0	0	0	0	0	0	0	0	0.0068±0.0096	0
174	2,3,4-Trimethylhexane		921-47-1	0	0	0	0	0	0	0	0	0	0	0	0	0	0	0	0	0.0149±0.0024	0.0091±0.0066	0.0043±0.0061	0	0	0.0050±0.0071	0.0166±0.0118	0
175	4,7-Dimethyl-1-(propan-2-yl)-1,2,3,4,5,6-hexahydronaphthalene		16729-00-3	0.0329±0.0122	0.0274±0.0294	0.0252±0.0195	0.0585±0.0205	0.0616±0.0253	0.0792±0.0684	0.0556±0.0248	0.0614±0.0228	0.0267±0.0085	0.0601±0.0205	0.0305±0.0254	0.0644±0.0320	0.0515±0.0160	0.0577±0.0388	0.0568±0.0331	0.0259±0.0366	0.0518±0.0372	0.0741±0.0395	0.0418±0.0344	0.0346±0.0127	0.0084±0.0119	0.0700±0.0181	0.0515±0.0445	0.1709±0.1433
176	Chloroform		67-66-3	1.4303±1.9630	3.2507±0.0339	0.0535±0.0757	7.8123±5.8687	5.4336±4.4773	0	0	4.1144±5.8186	1.0645±1.3027	2.1950±1.6070	4.3412±0.4184	3.1271±2.7964	0	2.4206±3.4233	9.1500±7.0748	0.9133±1.2917	3.4124±2.4804	1.6595±2.3469	4.8503±3.5080	5.4793±3.8853	1.7003±2.4046	5.5223±4.3449	2.6868±3.7996	9.1473±6.4906
177	Heptane, 2,4-dimethyl-		2213-23-2	0	0	0	0	0	0	0	0	0	0	0	0	0	0	0	0.0029±0.0041	0	0	0.0091±0.0066	0.0110±0.0023	0.0063±0.0089	0	0	0.0108±0.0082
178	Pentacyclo[4.2.0.0~2,5~.0~3,8~.0~4,7~]octa-1,3-diene		29837-12-5	0.2267±0.2390	0.0830±0.0614	0.2286±0.0858	0.3709±0.1590	0.2043±0.0671	0.1301±0.1047	0.2061±0.0393	0.2472±0.0365	0.2598±0.2514	0.3018±0.0422	0.1258±0.0538	0.2450±0.0403	0.2071±0.1189	0.2817±0.0416	0.2345±0.0820	0.1080±0.0984	0.1628±0.0476	0.2044±0.0952	0.1549±0.1029	0.1376±0.0234	0.1222±0.0481	0.1959±0.0568	0.1855±0.1114	0.3755±0.2016
179	1,4-Dimethyl-3-cyclohexenyl methyl ketone	Ketones	43219-68-7	0	0	0	0	0	0	0	0	0	0	0.0128±0.0182	0	0.0214±0.0303	0	0.0381±0.0539	0	0	0	0.0048±0.0068	0.0182±0.0147	0.0163±0.0159	0.0183±0.0258	0.0301±0.0425	0.0045±0.0064
180	1-Hepten-3-one		2918-13-0	0.0015±0.0021	0.0027±0.0038	0.0096±0.0135	0	0	0.0134±0.0189	0.0101±0.0143	0	0.0047±0.0066	0.0018±0.0025	0.0078±0.0068	0	0.0206±0.0291	0	0.0072±0.0101	0.0054±0.0076	0.0085±0.0120	0.0066±0.0093	0.0027±0.0039	0.0032±0.0046	0.0060±0.0042	0.0055±0.0078	0.0101±0.0143	0
181	1-Octen-3-one		4312-99-6	0	0.0074±0.0105	0.0059±0.0062	0.0324±0.0267	0.0635±0.0158	0.0348±0.0265	0	0.0221±0.0029	0.0005±0.0007	0.0123±0.0174	0.0154±0.0217	0.0061±0.0049	0.0070±0.0098	0.0319±0.0097	0.0060±0.0085	0.0128±0.0098	0.0054±0.0076	0.0084±0.0119	0.0167±0.0129	0	0.0057±0.0081	0.0137±0.0102	0.0207±0.0160	0.0097±0.0137
182	2-Cyclopenten-1-one, 2-(2-butenyl)-3-methyl-, (Z)-		17190-71-5	0	0	0.0084±0.0119	0.0202±0.0151	0.0231±0.0170	0.0922±0.0270	0.0498±0.0270	0.0756±0.0387	0	0	0.0034±0.0049	0.0275±0.0389	0.0224±0.0020	0.0869±0.0373	0.1247±0.0842	0.0226±0.0320	0.0114±0.0162	0.0182±0.0130	0.0389±0.0343	0.0258±0.0192	0	0.0084±0.0118	0.0422±0.0306	0.0100±0.0142
183	2-Decanone		693-54-9	0.0006±0.0008	0.0032±0.0045	0	0.0062±0.0088	0	0	0.0081±0.0062	0.0021±0.0030	0.0031±0.0043	0	0	0	0.0043±0.0061	0	0	0.0058±0.0081	0.0068±0.0096	0	0	0	0.0064±0.0091	0.0019±0.0027	0	0
184	2-Dodecanone		6175-49-1	0	0	0	0.0223±0.0163	0.0053±0.0074	0.0142±0.0116	0.0027±0.0038	0	0.0052±0.0073	0	0.0043±0.0061	0.0057±0.0081	0.0041±0.0057	0.0181±0.0256	0	0.0025±0.0036	0.0042±0.0060	0.0037±0.0053	0	0.0058±0.0083	0.0059±0.0083	0	0.0343±0.0096	0
185	2-Heptanone		110-43-0	0.0071±0.0027	0.0045±0.0042	0.1715±0.2192	0.0424±0.0300	0.2254±0.1408	0.0491±0.0505	0.2033±0.1462	0.1169±0.1167	0.0200±0.0182	0.0108±0.0057	0.0827±0.0407	0.0882±0.0737	0.0851±0.0569	0.1171±0.1245	0.0043±0.0036	0.0057±0.0028	0.0735±0.0996	0.0814±0.0890	0	0	0.0070±0.0003	0.0140±0.0193	0.0171±0.0200	0.3065±0.4334
186	2-Octanone		111-13-7	0.0151±0.0115	0.0069±0.0097	0.0136±0.0153	0.0503±0.0391	0.0291±0.0311	0.0196±0.0062	0	0.0078±0.0055	0.0039±0.0028	0.0056±0.0079	0.0233±0.0104	0.0154±0.0122	0.0253±0.0358	0.0125±0.0088	0.0142±0.0108	0.0012±0.0017	0.0046±0.0066	0.0050±0.0070	0.0107±0.0087	0.0050±0.0040	0.0024±0.0018	0.0160±0.0119	0.0222±0.0084	0.0060±0.0085
187	2-Pentanone		107-87-9	0.0030±0.0043	0.0007±0.0009	0.0014±0.0010	0.0062±0.0027	0.0027±0.0014	0.0025±0.0018	0.0044±0.0033	0	0	0	0	0.0009±0.0013	0.0034±0.0047	0.0013±0.0018	0	0	0.0100±0.0141	0	0	0	0	0	0	0
188	2-Undecanone		112-12-9	0.0527±0.0393	0.1671±0.1211	0.0745±0.1054	0	1.1648±0.1174	0.7727±0.2235	0.4787±0.3313	0.9815±0.6916	0.4602±0.1986	0.3849±0.1440	0.4756±0.2155	0.4065±0.3755	1.5591±0.5915	0.6761±0.3404	0.6459±0.4580	0.6762±0.6127	0.4318±0.3179	0.6828±0.5341	0.5754±0.0890	0.2932±0.2534	0.8527±0.3655	0.6740±0.3114	0.1245±0.1761	0.7833±0.2891
189	3,5-Heptadien-2-one, 6-methyl-		1604-28-0	0.0099±0.0140	0.0366±0.0106	0.0175±0.0247	0.1418±0.0379	0.0844±0.0676	0.1538±0.0818	0.0274±0.0388	0.0948±0.0679	0.0426±0.0123	0.0604±0.0297	0	0.0177±0.0250	0.0521±0.0384	0.1165±0.1648	0.0588±0.0416	0	0.0129±0.0183	0	0.0194±0.0275	0	0	0	0	0.0146±0.0206
190	3,5-Octadien-2-one		30086-02-3	0	0	0	0	0	0.0154±0.0111	0	0.0021±0.0029	0	0	0	0	0.0147±0.0111	0.0054±0.0076	0.0123±0.0089	0	0.0132±0.0187	0.0087±0.0123	0.0065±0.0046	0.0015±0.0021	0	0.0031±0.0044	0.0155±0.0119	0
191	3-Octanone		106-68-3	0.0143±0.0203	1.3196±1.7913	2.5291±2.7785	1.8620±2.0740	0.1916±0.2019	0	0.0023±0.0032	0	1.5915±2.2507	1.3752±1.9449	1.5195±1.4327	1.0451±1.4780	0.1582±0.2238	0.0457±0.0647	0.0280±0.0396	0.8875±1.2551	0	0	0	0	0	0	0	0
192	3-Octen-2-one		1669-44-9	0.0206±0.0146	0.0421±0.0269	0	0.0163±0.0073	0.0149±0.0131	0.0178±0.0116	0	0.0036±0.0050	0	0.0030±0.0042	0.0668±0.0486	0.0424±0.0600	0.0063±0.0089	0.0028±0.0022	0	0	0	0.0011±0.0015	0.0029±0.0031	0	0.0317±0.0448	0.0011±0.0015	0.0079±0.0024	0.0009±0.0013
193	3-Penten-2-one		625-33-2	0	0	0	0.0041±0.0041	0.0015±0.0021	0.0034±0.0040	0	0	0	0	0	0	0.0063±0.0084	0.0001±0.0001	0	0	0.0001±0.0001	0	0	0	0	0	0	0
194	5-Methyl-2-furylmethylketone		1193-79-9	0.0070±0.0100	0	0.0280±0.0285	0	0	0	0.0090±0.0127	0.0134±0.0190	0	0	0	0	0.0179±0.0253	0.0159±0.0226	0.0065±0.0092	0.0175±0.0135	0.0151±0.0214	0	0.0075±0.0106	0.0040±0.0057	0.0182±0.0130	0.0079±0.0111	0.0339±0.0259	0
195	Acetoin		513-86-0	0.0356±0.0504	0	0.0014±0.0020	0.0121±0.0048	0.0027±0.0038	0.0059±0.0044	0	0	0.0051±0.0072	0.0067±0.0095	0.0017±0.0023	0.1440±0.1776	0.0307±0.0142	0.0060±0.0084	0.0112±0.0081	0.0409±0.0579	0	0	0	0	0	0	0	0
196	Acetone		67-64-1	0.0046±0.0017	0.0065±0.0013	0.0136±0.0063	0.0210±0.0056	0.0150±0.0018	0.0252±0.0065	0.0126±0.0003	0.0172±0.0025	0.0062±0.0011	0.0091±0.0033	0.0095±0.0001	0.0133±0.0041	0.0300±0.0068	0.0257±0.0085	0.0293±0.0064	0.0080±0.0057	0.0149±0.0024	0.0155±0.0029	0.0135±0.0016	0.0110±0.0023	0.0121±0.0086	0.0135±0.0013	0.0216±0.0048	0.0146±0.0037
197	Ethanone, 1-(2-methyl-1-cyclopenten-1-yl)-		3168-90-9	0.0035±0.0049	0	0	0	0.0127±0.0180	0	0	0	0	0	0.0358±0.0129	0.0130±0.0184	0	0.0076±0.0108	0	0.0212±0.0300	0	0	0	0	0	0	0	0
198	Methyl ethyl ketone		78-93-3	0.5387±0.2610	0.5199±0.0754	0.4588±0.4039	1.5572±0.0545	1.2835±0.1471	1.2041±0.8546	1.5223±0.2976	0.8154±1.1532	0.6800±0.0831	0.6300±0.1469	0.4224±0.2993	0.7734±0.2654	1.0050±0.2269	1.3317±0.3058	0.9833±0.7228	0.9805±0.1555	0.6367±0.5088	0.6135±0.4340	1.8930±0.6102	0.5664±0.8011	1.5375±0.3594	0.8083±0.6624	1.4322±1.0174	0.8841±1.2503
199	Methyl heptyl ketone		821-55-6	0.0916±0.0283	0.0505±0.0163	0.3721±0.2450	0.1221±0.1726	0.3956±0.2228	0.1744±0.0848	0.1209±0.0519	0.1724±0.1256	0.1555±0.0381	0.0825±0.0318	0.2022±0.0454	0.2389±0.0502	0.2850±0.2173	0.3228±0.2251	0.3210±0.1577	0.1496±0.0728	0.1784±0.0173	0.1230±0.0552	0.0490±0.0468	0.1802±0.1541	0.1569±0.0710	0.1489±0.0487	0.1873±0.0471	0.1460±0.0577
200	Methyl vinyl ketone		78-94-4	0.0052±0.0038	0.0036±0.0025	0.0078±0.0024	0.0094±0.0026	0.0102±0.0073	0.0128±0.0003	0.0153±0.0020	0.0228±0.0066	0.0043±0.0032	0.0066±0.0060	0.0120±0.0096	0.0045±0.0032	0.0166±0.0072	0.0233±0.0044	0.0095±0.0010	0.0073±0.0055	0.0123±0.0025	0.0158±0.0032	0.0134±0.0006	0.0114±0.0070	0.0066±0.0022	0.0068±0.0048	0.0094±0.0075	0.0174±0.0035
201	Methylheptenone		110-93-0	0.0276±0.0053	0.0221±0.0067	0.0399±0.0301	0.4616±0.2476	0.4031±0.3457	0.5041±0.3704	0.3797±0.2236	0.3542±0.3046	0.0343±0.0088	0.0487±0.0145	0.0428±0.0064	0.0784±0.0157	0.3575±0.5057	0.6228±0.3637	0.2782±0.3934	0.0293±0.0116	0.3883±0.2721	0.9407±0.9473	0.5186±0.0763	0.2522±0.2065	0.0987±0.0219	0.0193±0.0273	0.2864±0.4050	0.2731±0.3862
202	Nopinone		38651-65-9	0.1655±0.1172	0.1028±0.0740	0.0422±0.0597	0.1648±0.0419	0.1409±0.0999	0.2843±0.0788	0.0545±0.0508	0.1083±0.0532	0.0664±0.0302	0.0768±0.0650	0.2078±0.2088	0.0378±0.0420	0.1182±0.1485	0.0606±0.0560	0.0366±0.0262	0.0292±0.0287	0.0524±0.0449	0.0505±0.0073	0.1480±0.1367	0.1298±0.0916	0.0814±0.0773	0.0564±0.0134	0.3504±0.1447	0.1270±0.1378
203	Pentadecan-2-one		2345-28-0	0	0	0	0	0.0027±0.0038	0.0073±0.0103	0	0.0172±0.0243	0	0	0.0056±0.0079	0.0035±0.0050	0	0	0.0062±0.0088	0.0079±0.0111	0.0074±0.0105	0.0131±0.0099	0.0039±0.0055	0.0103±0.0145	0.0078±0.0110	0.0077±0.0108	0	0.0197±0.0142
204	(E)-2-Decenyl acetate	Esters	2497-23-6	0	0.0111±0.0157	0.2367±0.3348	0	0	0	0	0.3073±0.2526	0	0	0.0246±0.0348	0.0625±0.0884	0	0	0.0827±0.1170	0.0468±0.0662	0.0664±0.0940	0.2104±0.1491	0.1245±0.1761	0.1185±0.1028	0.0787±0.0656	0	0.2183±0.2205	0.2927±0.4140
205	1-Methyloctyl acetate		14936-66-4	0.0155±0.0220	0.0259±0.0183	0.0919±0.0305	0.0783±0.0407	0.3896±0.2382	0.3719±0.4213	0.1357±0.0552	0.2404±0.0468	0.0042±0.0060	0.0124±0.0175	0	0.0451±0.0320	0.0076±0.0108	0.0076±0.0108	0.0757±0.1071	0	0.0207±0.0293	0	0	0	0.0117±0.0166	0.0361±0.0310	0.0272±0.0385	0.1445±0.2044
206	2-Heptyl butyrate		39026-94-3	0	0	0	0	0.0119±0.0168	0	0.0098±0.0072	0	0	0	0	0	0	0	0.0042±0.0060	0	0	0	0	0	0	0	0	0
207	2-Undecanol acetate		14936-67-5	0	0.0112±0.0158	0	0	0.3287±0.3755	0.0278±0.0392	0	0.2213±0.3129	0	0	0.0101±0.0143	0.1459±0.2063	0	0	0	0	0	0.2486±0.3515	0	0	0.2327±0.3291	0.4249±0.6009	0.0719±0.1017	0
208	Ethyl acetate		141-78-6	0.0167±0.0236	0.0432±0.0313	0.0310±0.0248	0.0178±0.0251	0.0239±0.0338	0	0.0710±0.0218	0.0464±0.0461	0	0	0.0216±0.0305	0.0495±0.0700	0.0479±0.0340	0.0766±0.0333	0.1700±0.1417	0	0.0589±0.0833	0.1065±0.0492	0.0353±0.0301	0.0552±0.0494	0	0.0851±0.0648	0.0271±0.0383	0
209	Ethyl caproate		123-66-0	0	0	0	0	0.0118±0.0167	0.0265±0.0297	0.0060±0.0085	0	0	0	0	0	0.3473±0.4912	0	0	0	0	0	0	0	0	0	0	0
210	Ethyl isobutyrate		97-62-1	0	0	0	0	0	0	0	0	0	0	0	0	0.0840±0.1188	0.2194±0.1843	0.0023±0.0031	0	0.0080±0.0113	0	0.0828±0.1170	0.0001±0.0001	0	0.1065±0.1506	0.0993±0.1404	0.0001±0.0002
211	Methyl 4-decenoate, (4Z)-		7367-83-1	0	0	0.0021±0.0029	0.0031±0.0023	0.0090±0.0069	0	0.0056±0.0079	0.0079±0.0111	0.0019±0.0027	0.0022±0.0031	0.0024±0.0033	0.0102±0.0144	0.0120±0.0107	0	0	0.0006±0.0004	0.0073±0.0052	0.0040±0.0034	0	0	0.0191±0.0175	0.0075±0.0105	0.0036±0.0052	0
212	Methyl acetate		79-20-9	0.0129±0.0089	0.0028±0.0040	0.0599±0.0764	0.1879±0.1242	0.1707±0.0971	0.1212±0.0885	0	0.0052±0.0038	0.0025±0.0018	0.0032±0.0034	0.0238±0.0310	0.0642±0.0251	0.1684±0.0357	0.1942±0.1080	0.1424±0.0032	0.0222±0.0314	0.0234±0.0131	0.0389±0.0082	0.0221±0.0280	0	0.0311±0.0099	0	0.0053±0.0036	0
213	Methyl benzoate		93-58-3	0	0	0	0	0.0278±0.0394	0	0	0	0	0	0	0	0.0390±0.0551	0	0	0.0837±0.1184	0.1821±0.1113	0	0	0	0	0	0	0
214	Methyl caproate		106-70-7	0.0935±0.1322	0.3174±0.3380	0.0175±0.0208	0.1035±0.0418	0.0692±0.0373	0.1221±0.0661	0.0236±0.0059	0.0248±0.0095	0.0910±0.1287	0.0202±0.0286	0.0125±0.0099	0.1301±0.1706	0.0529±0.0356	0.0416±0.0143	0.0321±0.0036	0.4136±0.4950	0.0313±0.0196	0.0676±0.0010	0.0475±0.0191	0.0256±0.0080	0.1408±0.0290	0.0318±0.0287	0.1027±0.0774	0.0218±0.0102
215	Methyl decanoate		110-42-9	0.2037±0.1807	0.2221±0.0482	0.4836±0.2924	1.2992±0.2849	1.1648±0.1174	0.7727±0.2235	0.4397±0.3648	0.8609±0.8105	0.4602±0.1986	0.3854±0.1445	0.4756±0.2155	1.2643±1.1106	1.5591±0.5915	0.6699±0.3469	0.9151±0.0836	0.7664±0.5590	1.4463±0.7928	1.8309±1.4854	0.5726±0.0893	0.4123±0.1508	0.8527±0.3655	0.4487±0.4446	0.8385±0.3416	0.7051±0.3988
216	Methyl dodecanoate		111-82-0	0	0	0.0120±0.0170	0.0894±0.0096	0.1135±0.0190	0.0707±0.0564	0.0687±0.0491	0.0744±0.1052	0.0148±0.0209	0.0275±0.0195	0.0118±0.0167	0.1185±0.1130	0.1380±0.0266	0.0830±0.0321	0.1047±0.0164	0.0429±0.0348	0.1519±0.0679	0.1839±0.1573	0.0823±0.0067	0.0152±0.0215	0.0456±0.0389	0.0237±0.0336	0.0512±0.0723	0.0647±0.0461
217	Methyl heptanoate		106-73-0	0	0	0	0.0347±0.0060	0.0112±0.0081	0.0366±0.0108	0.0091±0.0129	0.0298±0.0216	0.0047±0.0066	0	0	0.0036±0.0051	0.0428±0.0310	0.0523±0.0544	0.0257±0.0196	0	0.0206±0.0146	0.0631±0.0241	0.0397±0.0097	0.0235±0.0192	0.0145±0.0117	0.0216±0.0305	0.0308±0.0221	0.0350±0.0280
218	Methyl pelargonate		1731-84-6	0.0778±0.0609	0.1590±0.0549	0.0333±0.0471	0.3836±0.2512	0.4604±0.3648	0.6642±0.3627	0.3725±0.1334	0.3222±0.2289	0.0192±0.0272	0.1418±0.1574	0.1236±0.1055	0.1399±0.1194	0.5779±0.6150	0.2716±0.0818	0.4103±0.1130	1.2654±1.7044	0.6924±0.3889	0.6270±0.3778	0.4338±0.1618	0.2555±0.0593	0.3167±0.0782	0.4736±0.2287	0.6733±0.4218	4.2969±5.1616
219	Monomethyl glutarate		1501-27-5	0	0	0	0	0	0	0	0	0	0.0700±0.0235	0.0261±0.0370	0.0358±0.0507	0	0.0178±0.0252	0.0369±0.0522	0.0175±0.0248	0	0.0348±0.0492	0	0	0.0210±0.0297	0	0.0707±0.0999	0
220	N-(3-Oxooctanoyl)-L-homoserine lactone		147795-39-9	0.0019±0.0027	0	0	0	0.0027±0.0039	0	0	0	0.0115±0.0163	0	0	0	0	0	0	0	0.0110±0.0080	0	0	0	0	0	0	0
221	N-Heptanoyl-DL-homoserine lactone		106983-26-0	0	0	0	0	0	0.0030±0.0042	0	0	0	0.0005±0.0006	0	0	0.0077±0.0055	0	0	0	0	0	0	0	0	0	0	0
222	Octanoic acid, methyl ester		111-11-5	0.1126±0.0974	0.1360±0.1923	0.2246±0.0556	0.4741±0.0130	0.4369±0.0662	0.5221±0.0244	0.3114±0.0412	0.3051±0.2157	0.1481±0.0426	0.1173±0.0829	0.4239±0.3024	0.3293±0.1652	0.6003±0.2132	0.5267±0.2294	0.4895±0.0303	0.2489±0.0240	0.1416±0.2003	0.5299±0.0971	0.4467±0.1474	0.2922±0.0699	0.4365±0.0687	0.4358±0.1251	0.7383±0.1686	0.3578±0.0565
223	Vinyl decanoate		4704-31-8	0.1996±0.2212	0.2086±0.1511	0.3871±0.3044	1.3268±0.4073	0.6478±0.9162	0	0	0	0.2596±0.2852	0.2939±0.3067	0.2242±0.3171	0.0522±0.0738	0.3418±0.4834	0	0	0	0	0	0	0	0	0	0	0
224	(+)-2-Heptanol	Alcohols	6033-23-4	0	0	0	0.0423±0.0598	0	0	0.0103±0.0146	0.0437±0.0618	0	0	0	0	0	0	0	0	0	0.0746±0.1055	0.0051±0.0071	0.0215±0.0203	0	0	0.0414±0.0586	0.0270±0.0219
225	(3E,5E)-2,6-Dimethylocta-3,5,7-trien-2-ol		206115-88-0	0	0.0037±0.0052	0.0264±0.0297	0.1551±0.0637	0.0561±0.0794	0.2316±0.0057	0.1653±0.0399	0.3169±0.0451	0	0.0343±0.0485	0	0.0335±0.0237	0.0872±0.0774	0.2404±0.0787	0.1992±0.1552	0.0631±0.0893	0	0.0300±0.0424	0.0346±0.0490	0	0	0.0220±0.0311	0.0492±0.0696	0.0077±0.0109
226	(E)-2-Octen-1-ol		18409-17-1	0.1644±0.2325	0	0	0	0	0	0	0	0.0363±0.0316	0	0	0	0	0	0	0	0	0	0	0	0	0	0	0
227	(R)-(−)-2-Pentanol		31087-44-2	0	0.0043±0.0060	0.0044±0.0063	0.0175±0.0248	0.1117±0.1404	0	0	0	0.0146±0.0207	0.0005±0.0007	0.0046±0.0066	0	0.0457±0.0324	0.0183±0.0259	0	0.0536±0.0342	0	0.0364±0.0515	0	0	0.0337±0.0250	0.0472±0.0375	0.0119±0.0169	0
228	1-Hexanol		111-27-3	0.1608±0.1064	0.0295±0.0222	0.0309±0.0436	0.0136±0.0192	0.0006±0.0009	0.0656±0.0406	0	0.0174±0.0125	0.0050±0.0070	0.0048±0.0035	0.0051±0.0072	0.0076±0.0107	0	0.0100±0.0111	0.0012±0.0017	0.0012±0.0017	0.0116±0.0133	0	0.0010±0.0014	0	0	0	0.0016±0.0023	0
229	1-Octen-3-ol		3391-86-4	0.0471±0.0293	0.0326±0.0086	0.0258±0.0222	0.0313±0.0443	0.0566±0.0194	0.1282±0.0588	0.0523±0.0267	0.0912±0.0108	0.0162±0.0033	0.0671±0.0574	0.0303±0.0311	0.0242±0.0081	0.0709±0.0273	0.1474±0.1436	0.1028±0.0221	0.0466±0.0245	0.0406±0.0073	0.0494±0.0180	0.0792±0.0442	0.0365±0.0057	0.0508±0.0123	0.0576±0.0202	0.1889±0.1027	0.1015±0.0772
230	2-Butyl alcohol		78-92-2	0	0	0.0040±0.0031	0	0.0461±0.0458	0.0060±0.0085	0	0	0	0	0	0.0060±0.0084	0.0159±0.0116	0.0087±0.0124	0	0	0.0132±0.0125	0.0179±0.0131	0	0	0.0030±0.0043	0.0031±0.0044	0	0
231	2-Decanol		1120-06-5	0.0037±0.0052	0.0032±0.0045	0.0050±0.0071	0.0034±0.0047	0.0234±0.0331	0.0239±0.0338	0	0.0055±0.0077	0	0.0061±0.0087	0.0291±0.0041	0	0	0.0129±0.0183	0	0	0	0.0106±0.0150	0	0	0	0	0	0.0172±0.0244
232	2-Heptanol		543-49-7	0.0236±0.0111	0.0411±0.0042	0.0616±0.0109	0.0980±0.1143	0.2328±0.1062	0.0559±0.0404	0.0062±0.0088	0.0094±0.0132	0.0739±0.0356	0.1070±0.0769	0.1335±0.1126	0.3355±0.1984	0.1562±0.0238	0.0950±0.0686	0.1119±0.0548	0.3241±0.1137	0.2290±0.0741	0.1748±0.1255	0.0282±0.0207	0	0.4432±0.2371	0.1997±0.0741	0.1497±0.1801	0.0100±0.0142
233	2-Nonanol		628-99-9	0.0101±0.0142	0.0285±0.0203	0.0548±0.0644	0.0068±0.0096	0.3192±0.2003	0.0661±0.0664	0.0695±0.0983	0.1417±0.2003	0.1464±0.0694	0.1573±0.1370	0.1824±0.1021	0.4147±0.2512	0.1079±0.0804	0.0610±0.0620	0.1000±0.0756	0.2295±0.1039	0.1327±0.0753	0.2300±0.1031	0	0	0.2399±0.1125	0.1997±0.1711	0.1515±0.1885	0.1097±0.1480
234	2-Pentanol		6032-29-7	0.0043±0.0034	0	0.0715±0.0956	0.0039±0.0056	0.0067±0.0095	0.0555±0.0407	0	0	0.0018±0.0025	0.0008±0.0012	0.0012±0.0017	0.0090±0.0127	0	0.0269±0.0380	0.0104±0.0147	0	0.1191±0.1497	0	0	0	0.0007±0.0010	0	0	0
235	4-Methyl-2-pentanol		108-11-2	0	0	0	0	0	0	0	0	0	0	0.0015±0.0015	0.0024±0.0034	0	0	0.0016±0.0023	0.0023±0.0026	0.0161±0.0228	0	0	0	0.0046±0.0065	0	0	0
236	cis-Linaloloxide		15249-35-1	0.0281±0.0203	0.0112±0.0158	0	0.0276±0.0390	0.1179±0.1668	0	0	0	0	0	0	0	0	0	0.1059±0.0934	0	0	0	0.0481±0.0680	0.0129±0.0183	0	0	0.1039±0.1469	0
237	Ethanol		64-17-5	0	0	0.0163±0.0230	0	0.0049±0.0070	0.0465±0.0466	0.0223±0.0315	0.0319±0.0451	0	0.0179±0.0227	0.0807±0.1142	0.1558±0.0705	0.3921±0.5067	0.1625±0.2252	0.0782±0.0622	0	0	0	0	0	0	0	0	0
238	Methyl butenol		115-18-4	0.0005±0.0005	0.0004±0.0005	0.0045±0.0044	0.0162±0.0067	0.0089±0.0035	0.0173±0.0042	0.0063±0.0013	0.0094±0.0023	0.0003±0.0004	0.0025±0.0020	0.0019±0.0005	0.0041±0.0009	0.0123±0.0054	0.0129±0.0085	0.0119±0.0021	0	0.0054±0.0076	0.0098±0.0050	0.0032±0.0024	0.0037±0.0031	0	0.0034±0.0048	0.0152±0.0136	0.0078±0.0041
239	Pentyl alcohol		71-41-0	0.0047±0.0066	0.0077±0.0064	0	0.0001±0.0001	0.0016±0.0022	0.0018±0.0021	0.0003±0.0003	0.0014±0.0020	0.0019±0.0027	0	0	0.0039±0.0056	0	0.0015±0.0021	0	0	0	0	0	0	0	0	0.0002±0.0003	0
240	2-Methylhippuric acid	Others	42013-20-7	0	0	0	0	0.0417±0.0344	0	0	0	0	0	0	0	0	0	0	0	0	0	0	0	0	0	0	0
241	Aminolevulinic acid		106-60-5	0	0	0	0	0	0	0	0	0	0	0	0	0	0	0	0.0008±0.0011	0	0	0	0.1856±0.2625	0.0313±0.0279	0	0	0
242	Ibuprofen		15687-27-1	0	0.0178±0.0252	0.0078±0.0110	0	0.0578±0.0817	0.0377±0.0533	0.0532±0.0506	0.1140±0.0816	0	0.0124±0.0137	0.0351±0.0497	0.0769±0.0544	0.1046±0.0749	0	0.0435±0.0615	0	0.0124±0.0176	0.0361±0.0328	0.0393±0.0555	0	0.0830±0.1174	0.0301±0.0395	0.0028±0.0037	0.0665±0.0507
243	Levulinic acid		123-76-2	0.0036±0.0027	0.0055±0.0041	0	0.0016±0.0022	0	0.0023±0.0019	0	0.0008±0.0011	0	0.0030±0.0043	0.0025±0.0036	0	0	0.0044±0.0031	0.0024±0.0034	0	0	0	0.0012±0.0017	0	0	0.0086±0.0121	0.0086±0.0121	0
244	Methylmalonic acid		516-05-2	0	0	0	0	0	0	0.1256±0.1777	0	0	0	0	0	0	0	0	0	0	0.0196±0.0185	0	0	0	0	0	0
245	2-Amylfuran		3777-69-3	0.0064±0.0046	0.0094±0.0049	0.0038±0.0054	0.0166±0.0055	0.0352±0.0367	0.0260±0.0106	0.0066±0.0048	0.0117±0.0083	0.0031±0.0023	0.0110±0.0083	0.0141±0.0149	0.0050±0.0051	0.0120±0.0114	0.0109±0.0091	0.0154±0.0035	0.0047±0.0066	0.0155±0.0063	0.0238±0.0028	0.0229±0.0167	0.0103±0.0100	0.0147±0.0105	0.0223±0.0021	0.1030±0.0643	0.0354±0.0336
246	2-Butylfuran		4466-24-4	0	0	0.0136±0.0192	0.0150±0.0042	0.0099±0.0071	0.0116±0.0100	0.0044±0.0062	0.0117±0.0095	0	0	0.0028±0.0040	0.0124±0.0176	0.0274±0.0156	0.0116±0.0088	0.0256±0.0079	0.0046±0.0065	0.0284±0.0048	0.0442±0.0069	0.0205±0.0066	0.0079±0.0059	0	0.0494±0.0234	0.0857±0.0336	0.0275±0.0085
247	2-Decylfuran		83469-85-6	0	0	0	0	0	0	0	0	0	0	0	0	0	0	0	0	0.1165±0.1648	0.0772±0.0549	0.1472±0.2082	0	0	0.2711±0.2332	0.3482±0.0946	0.4134±0.1503
248	2-Hexylfuran		3777-70-6	0.0365±0.0214	0.0811±0.0330	0.1245±0.0961	0.6505±0.0215	0.7029±0.2400	0.6175±0.2206	0.3797±0.2236	0.6068±0.2036	0.1104±0.0454	0.1378±0.0873	0.1450±0.1186	0.3449±0.3521	1.0572±0.5681	0.6228±0.3637	0.7336±0.1102	0.3001±0.1445	1.2753±0.5370	1.2206±0.7262	0.5186±0.0763	0.2522±0.2065	0.9316±0.5931	1.9969±1.8555	2.4838±1.5641	1.1187±0.2344
249	2-Methylfuran		534-22-5	0	1.1009±1.5570	4.5704±3.3503	0	2.0427±2.8888	0	0	0	1.2984±1.8363	2.4848±1.7594	1.1640±1.6462	4.0057±3.1259	0	3.1638±4.4743	0	3.2787±2.4359	0	0	0	0	3.2230±4.5580	6.4511±4.7119	2.9671±4.1962	0
250	2-Octylfuran		4179-38-8	0.1395±0.1972	0.5853±0.4207	0.5395±0.3927	0.6622±0.9365	0.8511±1.2036	0.6155±0.8705	0.5809±0.8215	0.6318±0.8936	0.1745±0.2468	0	0.5293±0.3940	0	0.6841±0.9674	1.0397±0.7396	0.9658±0.7281	0.8750±0.6191	2.6461±0.9988	2.2652±2.0133	0.7981±1.1287	1.0753±0.9088	1.6036±0.1159	3.9791±2.7657	4.0477±2.1055	5.4018±0.3615
251	2-Propylfuran		4229-91-8	0	0	0	0	0	0.2382±0.0524	0.0443±0.0627	0	0	0	0	0	0.0596±0.0842	0	0	0	0	0.0703±0.0504	0	0	0	0	0	0
252	3-Methylfuran		930-27-8	0	0	0	7.9724±0.5943	2.1055±2.9776	5.9241±4.3138	3.0290±4.2836	3.3895±4.7934	0	0	2.3210±1.6420	1.4037±1.9851	7.5465±1.3858	5.1050±3.9259	2.6468±3.7431	1.8533±2.6210	3.9978±2.8963	3.9357±2.7909	0	0	4.0619±2.8760	1.6198±2.2908	0	0
253	4-Methyl-2,3-dihydrofuran		34314-83-5	0	0	0.0091±0.0119	0.0056±0.0079	0.0091±0.0129	0.0024±0.0034	0.0180±0.0132	0.0059±0.0083	0	0.0002±0.0003	0.0026±0.0037	0.0001±0.0001	0.0015±0.0021	0.0159±0.0224	0.0016±0.0022	0.0008±0.0007	0.0026±0.0037	0.0018±0.0014	0.0003±0.0005	0	0.0050±0.0071	0.0004±0.0006	0.0924±0.0876	0.0183±0.0145
254	Brevicomin		20290-99-7	0	0	0.0072±0.0090	0.0160±0.0118	0.0241±0.0078	0.0105±0.0148	0.0055±0.0078	0.0071±0.0052	0	0.0015±0.0021	0.0058±0.0041	0.0177±0.0163	0.0233±0.0225	0.0227±0.0161	0.0069±0.0098	0.0024±0.0033	0.0046±0.0065	0.0045±0.0063	0	0	0.0045±0.0064	0	0.0177±0.0251	0
255	cis-(−)-Limonene oxide		32543-51-4	0	0.0075±0.0106	0.0337±0.0476	0	0	0.0202±0.0286	0	0.0255±0.0360	0	0	0.0220±0.0310	0.0184±0.0261	0.0634±0.0460	0.0593±0.0420	0.0387±0.0547	0	0	0	0	0	0	0	0	0
256	Diethyl ether		60-29-7	0.0515±0.0078	0.0605±0.0072	0.0556±0.0206	0.1528±0.0112	0.1654±0.0212	0.1264±0.0898	0.1534±0.0402	0.1918±0.0076	0.0663±0.0091	0.0489±0.0109	0.0482±0.0150	0.0690±0.0132	0.1605±0.0405	0.1256±0.0187	0.1641±0.0119	0.0797±0.0231	0.0925±0.0664	0.1678±0.0420	0.1616±0.0173	0.1982±0.0154	0.1127±0.0196	0.1532±0.0358	0.1819±0.0244	0.1610±0.1471
257	Humulene epoxide II		19888-34-7	0.0037±0.0053	0.0142±0.0101	0.0087±0.0123	0.0313±0.0222	0.0280±0.0221	0.0498±0.0110	0.0077±0.0108	0.0328±0.0264	0.0079±0.0112	0.0360±0.0076	0.0139±0.0197	0	0.0196±0.0278	0.0500±0.0414	0.0362±0.0261	0	0.0189±0.0268	0.0203±0.0287	0.0523±0.0440	0.0423±0.0301	0.0200±0.0282	0.0325±0.0251	0.0700±0.0500	0.0543±0.0385
258	Sarcosine		107-97-1	0	0.0658±0.0930	0	0.0992±0.1402	0.1106±0.1565	0.1080±0.1527	0.0938±0.1326	0.2579±0.1834	0	0	0.1268±0.0897	0	0.2572±0.1911	0	0.2285±0.1618	0.0435±0.0615	0.1143±0.1617	0.1413±0.1998	0.2064±0.1467	0	0	0.1281±0.1812	0.1117±0.1579	0.2898±0.2063
259	Thymine		65-71-4	0	0	0.0602±0.0852	0	0	0	0.0532±0.0752	0	0	0	0	0	0.1157±0.0874	0	0	0	0	0	0	0	0	0	0	0
260	Triethylene glycol monomethyl ether		112-35-6	0.0005±0.0008	0.0019±0.0013	0	0.0040±0.0056	0	0	0	0	0.0024±0.0006	0.0021±0.0015	0	0.0051±0.0043	0	0.0078±0.0111	0.0050±0.0071	0.0037±0.0035	0	0	0	0	0.0030±0.0042	0	0.0231±0.0261	0
